# Supplementary material for: Colonisation of Oncidium orchid roots by the endophyte Piriformospora indica restricts Erwinia chrysanthemi infection, stimulates accumulation of NBS-LRR resistance gene transcripts and represses their targeting micro-RNAs in leaves
Source: BMC Plant Biol. 2019 Dec 30;19:601. doi: 10.1186/s12870-019-2105-3 (PMC6937650; doi:10.1186/s12870-019-2105-3)
Supplement: Supplementary file 3 — Additional file 3: Table S1. Oncidium R genes Blast2GO results. [file 12870_2019_2105_MOESM3_ESM.xlsx]

## Sheet: Kopie vobn TablS1
Table S1: Candidate R genes from Oncidium
Tags+29:21:85	SeqName	Description	Length	#Hits	e-Value	sim mean	#GO	GO IDs	GO Names	Enzyme Codes	Enzyme Names	InterPro IDs	InterPro GO IDs	InterPro GO Names
[INTERPRO, BLASTED]	lcl|P1_contig_4069	disease resistance RGA2-like	441	5	2.44365e-125	69.6						Coil (COILS); PR00364 (PRINTS); IPR036388 (G3DSA:1.10.10.GENE3D); IPR002182 (PFAM); G3DSA:1.10.20.10 (GENE3D); PTHR23155 (PANTHER); IPR027417 (SUPERFAMILY)	F:GO:0043531	F:ADP binding
[INTERPRO, BLASTED]	lcl|P1_contig_15081	disease resistance	407	5	3.73275e-106	67.2						IPR002182 (PFAM); IPR027417 (SUPERFAMILY); IPR032675 (G3DSA:3.80.10.GENE3D); IPR032675 (SUPERFAMILY); IPR036388 (G3DSA:1.10.10.GENE3D); PTHR23155 (PANTHER); G3DSA:1.10.20.10 (GENE3D); PR00364 (PRINTS)	F:GO:0043531	F:ADP binding
[INTERPRO, BLASTED]	lcl|P1_contig_12822	disease resistance RGA3	374	5	1.55149e-117	70.2						Coil (COILS); PR00364 (PRINTS); IPR002182 (PFAM); G3DSA:1.10.20.10 (GENE3D); IPR036388 (G3DSA:1.10.10.GENE3D); PTHR23155 (PANTHER); IPR027417 (SUPERFAMILY)	F:GO:0043531	F:ADP binding
[INTERPRO, BLASTED]	lcl|P1_contig_2511	disease resistance RGA2-like	393	5	1.47755e-133	75.0						PR00364 (PRINTS); IPR002182 (PFAM); G3DSA:1.10.20.10 (GENE3D); IPR036388 (G3DSA:1.10.10.GENE3D); PTHR23155 (PANTHER); IPR027417 (SUPERFAMILY)	F:GO:0043531	F:ADP binding
[INTERPRO, BLASTED]	lcl|P1_contig_2097	disease resistance	375	5	1.09897e-102	68.0						IPR002182 (PFAM); IPR027417 (SUPERFAMILY); IPR032675 (G3DSA:3.80.10.GENE3D); IPR036388 (G3DSA:1.10.10.GENE3D); PTHR23155 (PANTHER); G3DSA:1.10.20.10 (GENE3D); PR00364 (PRINTS)	F:GO:0043531	F:ADP binding
[INTERPRO, BLASTED]	lcl|P1_contig_16108	disease resistance RGA3	424	5	0.0	77.4						IPR036388 (G3DSA:1.10.10.GENE3D); IPR002182 (PFAM); G3DSA:1.10.20.10 (GENE3D); IPR032675 (G3DSA:3.80.10.GENE3D); PTHR44518 (PANTHER); IPR027417 (SUPERFAMILY); IPR032675 (SUPERFAMILY)	F:GO:0043531	F:ADP binding
[INTERPRO, BLASTED]	lcl|P1_contig_6121	disease resistance	296	5	5.26377e-115	78.8						PR00364 (PRINTS); IPR036388 (G3DSA:1.10.10.GENE3D); IPR002182 (PFAM); G3DSA:1.10.20.10 (GENE3D); PTHR23155 (PANTHER); IPR027417 (SUPERFAMILY)	F:GO:0043531	F:ADP binding
[INTERPRO, BLASTED]	lcl|P1_contig_16931	disease resistance RGA4	262	5	5.56745e-99	79.4						PR00364 (PRINTS); IPR036388 (G3DSA:1.10.10.GENE3D); IPR002182 (PFAM); G3DSA:1.10.20.10 (GENE3D); PTHR23155 (PANTHER); IPR027417 (SUPERFAMILY)	F:GO:0043531	F:ADP binding
[INTERPRO]	lcl|P1_contig_24395		362									IPR002182 (PFAM); IPR032675 (G3DSA:3.80.10.GENE3D); IPR036388 (G3DSA:1.10.10.GENE3D); G3DSA:1.10.20.10 (GENE3D); PTHR44518 (PANTHER); IPR032675 (SUPERFAMILY); IPR027417 (SUPERFAMILY)	F:GO:0043531	F:ADP binding
[INTERPRO, BLASTED]	lcl|P1_contig_650	disease resistance RGA1	279	5	7.28051e-104	76.0						PR00364 (PRINTS); IPR002182 (PFAM); G3DSA:1.10.20.10 (GENE3D); PTHR23155 (PANTHER); IPR027417 (SUPERFAMILY)	F:GO:0043531	F:ADP binding
[INTERPRO]	lcl|P1_contig_11319		231									PR00364 (PRINTS); IPR036388 (G3DSA:1.10.10.GENE3D); G3DSA:1.10.20.10 (GENE3D); IPR002182 (PFAM); PTHR23155 (PANTHER); IPR027417 (SUPERFAMILY)	F:GO:0043531	F:ADP binding
[INTERPRO, BLASTED, MAPPED]	lcl|P1_contig_15676	disease resistance RGA3	274	5	3.49553e-138	70.8	2	F:GO:0043531; P:GO:0006952	F:ADP binding; P:defense response			PR00364 (PRINTS); G3DSA:1.10.20.10 (GENE3D); IPR002182 (PFAM); IPR036388 (G3DSA:1.10.10.GENE3D); PTHR23155 (PANTHER); IPR027417 (SUPERFAMILY)	F:GO:0043531	F:ADP binding
[INTERPRO, BLASTED]	lcl|P1_contig_15675	disease resistance RGA3	326	5	3.2562e-149	66.2						Coil (COILS); PR00364 (PRINTS); G3DSA:1.10.20.10 (GENE3D); IPR036388 (G3DSA:1.10.10.GENE3D); G3DSA:3.40.50.300 (GENE3D); IPR002182 (PFAM); PTHR23155 (PANTHER); IPR027417 (SUPERFAMILY)	F:GO:0043531	F:ADP binding
[INTERPRO, BLASTED]	lcl|P1_contig_7977	disease resistance	225	5	1.93069e-77	73.4						PR00364 (PRINTS); IPR002182 (PFAM); G3DSA:1.10.20.10 (GENE3D); PTHR23155 (PANTHER); IPR027417 (SUPERFAMILY)	F:GO:0043531	F:ADP binding
[INTERPRO, BLASTED]	lcl|P1_contig_2512	disease resistance	223	5	1.8855e-85	78.0						PR00364 (PRINTS); IPR002182 (PFAM); G3DSA:1.10.20.10 (GENE3D); PTHR23155 (PANTHER); IPR027417 (SUPERFAMILY)	F:GO:0043531	F:ADP binding
[INTERPRO, BLASTED]	lcl|P1_contig_5026	disease resistance	317	5	1.90595e-106	73.2						IPR002182 (PFAM); IPR036388 (G3DSA:1.10.10.GENE3D); G3DSA:1.10.20.10 (GENE3D); PTHR23155 (PANTHER); PTHR23155:SF873 (PANTHER); IPR027417 (SUPERFAMILY)	F:GO:0043531	F:ADP binding
[INTERPRO]	lcl|P1_contig_2029		210									IPR036388 (G3DSA:1.10.10.GENE3D); G3DSA:1.10.20.10 (GENE3D); IPR002182 (PFAM); PTHR23155 (PANTHER); IPR027417 (SUPERFAMILY)	F:GO:0043531	F:ADP binding
[INTERPRO, BLASTED]	lcl|P1_contig_1537	disease resistance	336	5	3.52013e-108	72.0						IPR036388 (G3DSA:1.10.10.GENE3D); IPR002182 (PFAM); IPR032675 (G3DSA:3.80.10.GENE3D); G3DSA:1.10.20.10 (GENE3D); PTHR23155 (PANTHER); IPR027417 (SUPERFAMILY); IPR032675 (SUPERFAMILY)	F:GO:0043531	F:ADP binding
[INTERPRO, BLASTED]	lcl|P1_contig_2107	disease resistance	350	5	1.3077e-104	67.6						IPR032675 (G3DSA:3.80.10.GENE3D); G3DSA:1.10.20.10 (GENE3D); IPR036388 (G3DSA:1.10.10.GENE3D); IPR002182 (PFAM); PTHR23155:SF873 (PANTHER); PTHR23155 (PANTHER); IPR032675 (SUPERFAMILY); IPR027417 (SUPERFAMILY)	F:GO:0043531	F:ADP binding
[INTERPRO, BLASTED]	lcl|P1_contig_8916	disease resistance	230	5	4.5704e-69	70.6						PR00364 (PRINTS); IPR002182 (PFAM); G3DSA:1.10.20.10 (GENE3D); G3DSA:3.40.50.300 (GENE3D); PTHR23155 (PANTHER); IPR027417 (SUPERFAMILY)	F:GO:0043531	F:ADP binding
[INTERPRO, BLASTED]	lcl|P1_contig_6091	disease resistance RGA3	336	5	4.59408e-95	70.8						IPR002182 (PFAM); G3DSA:1.10.20.10 (GENE3D); IPR036388 (G3DSA:1.10.10.GENE3D); IPR032675 (G3DSA:3.80.10.GENE3D); PTHR23155 (PANTHER); IPR027417 (SUPERFAMILY)	F:GO:0043531	F:ADP binding
[INTERPRO, BLASTED]	lcl|P1_contig_8764	disease resistance	206	5	5.18206e-65	73.4						G3DSA:1.10.20.10 (GENE3D); IPR002182 (PFAM); IPR036388 (G3DSA:1.10.10.GENE3D); PTHR23155 (PANTHER); IPR027417 (SUPERFAMILY)	F:GO:0043531	F:ADP binding
[INTERPRO, BLASTED]	lcl|P1_contig_2524	disease resistance	362	5	3.46051e-91	65.4						IPR032675 (G3DSA:3.80.10.GENE3D); IPR002182 (PFAM); G3DSA:1.10.20.10 (GENE3D); IPR036388 (G3DSA:1.10.10.GENE3D); PTHR23155 (PANTHER); IPR027417 (SUPERFAMILY); IPR032675 (SUPERFAMILY)	F:GO:0043531	F:ADP binding
[INTERPRO, BLASTED]	lcl|P1_contig_649	disease resistance	181	5	1.36874e-61	75.6						G3DSA:1.10.20.10 (GENE3D); IPR002182 (PFAM); IPR036388 (G3DSA:1.10.10.GENE3D); PTHR23155 (PANTHER); IPR027417 (SUPERFAMILY)	F:GO:0043531	F:ADP binding
[INTERPRO, BLASTED]	lcl|P1_contig_6122	disease resistance	192	5	3.57391e-51	80.0						PR00364 (PRINTS); IPR002182 (PFAM); G3DSA:1.10.20.10 (GENE3D); PTHR23155 (PANTHER); IPR027417 (SUPERFAMILY)	F:GO:0043531	F:ADP binding
[INTERPRO, BLASTED]	lcl|P1_contig_7005	disease resistance	194	5	6.24171e-49	67.8						PR00364 (PRINTS); IPR002182 (PFAM); G3DSA:1.10.20.10 (GENE3D); PTHR23155 (PANTHER); IPR027417 (SUPERFAMILY)	F:GO:0043531	F:ADP binding
[INTERPRO, BLASTED]	lcl|P1_contig_2525	disease resistance RGA1	188	5	8.18854e-60	77.4						PR00364 (PRINTS); IPR002182 (PFAM); G3DSA:1.10.20.10 (GENE3D); PTHR23155 (PANTHER); IPR027417 (SUPERFAMILY)	F:GO:0043531	F:ADP binding
[INTERPRO, BLASTED]	lcl|P1_contig_15112	disease resistance RGA2-like	197	5	4.60733e-64	75.0						IPR036388 (G3DSA:1.10.10.GENE3D); G3DSA:1.10.20.10 (GENE3D); IPR002182 (PFAM); PTHR23155 (PANTHER); IPR027417 (SUPERFAMILY)	F:GO:0043531	F:ADP binding
[INTERPRO, BLASTED]	lcl|P1_contig_13214	disease resistance	168	5	5.95688e-57	77.8						IPR036388 (G3DSA:1.10.10.GENE3D); G3DSA:1.10.20.10 (GENE3D); IPR002182 (PFAM); PTHR23155 (PANTHER); IPR027417 (SUPERFAMILY)	F:GO:0043531	F:ADP binding
[INTERPRO, BLASTED]	lcl|P1_contig_16106	disease resistance RGA3	299	5	2.74262e-124	76.4						IPR002182 (PFAM); G3DSA:1.10.20.10 (GENE3D); IPR036388 (G3DSA:1.10.10.GENE3D); IPR032675 (G3DSA:3.80.10.GENE3D); PTHR44518 (PANTHER); IPR027417 (SUPERFAMILY); IPR032675 (SUPERFAMILY)	F:GO:0043531	F:ADP binding
[INTERPRO, BLASTED]	lcl|P1_contig_3696	disease resistance RGA2-like	160	5	2.37456e-54	77.0						G3DSA:1.10.20.10 (GENE3D); IPR002182 (PFAM); PTHR23155 (PANTHER); IPR027417 (SUPERFAMILY)	F:GO:0043531	F:ADP binding
[INTERPRO, BLASTED]	lcl|P1_contig_651	disease resistance	161	5	5.44869e-63	80.4						IPR036388 (G3DSA:1.10.10.GENE3D); G3DSA:1.10.20.10 (GENE3D); IPR002182 (PFAM); PTHR23155:SF873 (PANTHER); PTHR23155 (PANTHER); IPR027417 (SUPERFAMILY)	F:GO:0043531	F:ADP binding
[INTERPRO, BLASTED]	lcl|P1_contig_20607	disease resistance	230	5	3.27465e-79	74.4						IPR036388 (G3DSA:1.10.10.GENE3D); IPR002182 (PFAM); G3DSA:1.10.20.10 (GENE3D); PTHR23155:SF873 (PANTHER); PTHR23155 (PANTHER); IPR027417 (SUPERFAMILY)	F:GO:0043531	F:ADP binding
[INTERPRO, BLASTED]	lcl|P1_contig_9873	disease resistance RGA2-like	265	5	6.63122e-99	78.2						Coil (COILS); Coil (COILS); PR00364 (PRINTS); G3DSA:3.40.50.300 (GENE3D); IPR002182 (PFAM); PTHR23155 (PANTHER); IPR027417 (SUPERFAMILY)	F:GO:0043531	F:ADP binding
[INTERPRO, BLASTED]	lcl|P1_contig_5425	disease resistance	224	5	2.39238e-79	74.0						IPR002182 (PFAM); IPR036388 (G3DSA:1.10.10.GENE3D); G3DSA:1.10.20.10 (GENE3D); PTHR23155 (PANTHER); PTHR23155:SF873 (PANTHER); IPR027417 (SUPERFAMILY)	F:GO:0043531	F:ADP binding
[INTERPRO, BLASTED]	lcl|P1_contig_19773	disease resistance RGA1 [Dendrobium catenatum]	169	5	4.94006e-45	74.0						G3DSA:1.10.20.10 (GENE3D); IPR036388 (G3DSA:1.10.10.GENE3D); IPR002182 (PFAM); PTHR23155 (PANTHER); PTHR23155:SF873 (PANTHER); IPR027417 (SUPERFAMILY)	F:GO:0043531	F:ADP binding
[INTERPRO, BLASTED]	lcl|P1_contig_2510	disease resistance	180	5	2.55119e-45	76.2						PR00364 (PRINTS); IPR002182 (PFAM); G3DSA:1.10.20.10 (GENE3D); PTHR23155 (PANTHER); IPR027417 (SUPERFAMILY)	F:GO:0043531	F:ADP binding
[INTERPRO, BLASTED]	lcl|P1_contig_1613	disease resistance RGA4	184	5	6.28137e-49	71.0						PR00364 (PRINTS); G3DSA:3.40.50.300 (GENE3D); IPR002182 (PFAM); PTHR23155 (PANTHER); IPR027417 (SUPERFAMILY)	F:GO:0043531	F:ADP binding
[INTERPRO, BLASTED]	lcl|P1_contig_1860	disease resistance	270	5	1.58652e-67	69.0						IPR032675 (G3DSA:3.80.10.GENE3D); IPR002182 (PFAM); G3DSA:1.10.20.10 (GENE3D); IPR036388 (G3DSA:1.10.10.GENE3D); PTHR23155 (PANTHER); PTHR23155:SF873 (PANTHER); IPR027417 (SUPERFAMILY); IPR032675 (SUPERFAMILY)	F:GO:0043531	F:ADP binding
[INTERPRO, BLASTED]	lcl|P1_contig_14319	disease resistance RGA4	155	5	1.8705e-54	80.4						IPR002182 (PFAM); IPR036388 (G3DSA:1.10.10.GENE3D); G3DSA:1.10.20.10 (GENE3D); PTHR23155 (PANTHER); PTHR23155:SF873 (PANTHER); IPR027417 (SUPERFAMILY)	F:GO:0043531	F:ADP binding
[INTERPRO, BLASTED]	lcl|P1_contig_4125	disease resistance RGA2-like	274	5	5.27774e-59	68.0						Coil (COILS); PR00364 (PRINTS); G3DSA:3.30.1130.10 (GENE3D); G3DSA:3.40.50.300 (GENE3D); IPR002182 (PFAM); PTHR23155 (PANTHER); IPR027417 (SUPERFAMILY)	F:GO:0043531	F:ADP binding
[INTERPRO, BLASTED]	lcl|P1_contig_3695	disease resistance RGA3	160	5	1.48212e-43	71.4						PR00364 (PRINTS); G3DSA:3.40.50.300 (GENE3D); IPR002182 (PFAM); PTHR23155 (PANTHER); IPR027417 (SUPERFAMILY)	F:GO:0043531	F:ADP binding
[INTERPRO, BLASTED]	lcl|P1_contig_2555	disease resistance RGA1 [Dendrobium catenatum]	286	5	1.00253e-71	65.8						IPR002182 (PFAM); IPR027417 (SUPERFAMILY); IPR032675 (G3DSA:3.80.10.GENE3D); IPR032675 (SUPERFAMILY); IPR036388 (G3DSA:1.10.10.GENE3D); PTHR23155:SF873 (PANTHER); PTHR23155 (PANTHER)	F:GO:0043531	F:ADP binding
[INTERPRO, BLASTED]	lcl|P1_contig_1614	disease resistance RGA2-like	151	5	1.84838e-35	72.4						PR00364 (PRINTS); IPR002182 (PFAM); G3DSA:3.40.50.300 (GENE3D); PTHR23155 (PANTHER); IPR027417 (SUPERFAMILY)	F:GO:0043531	F:ADP binding
[INTERPRO, BLASTED]	lcl|P1_contig_19089	disease resistance RGA2-like	167	5	1.87932e-49	79.8						Coil (COILS); PR00364 (PRINTS); IPR002182 (PFAM); G3DSA:3.40.50.300 (GENE3D); PTHR23155 (PANTHER); IPR027417 (SUPERFAMILY)	F:GO:0043531	F:ADP binding
[INTERPRO, BLASTED]	lcl|P1_contig_14639	disease resistance RGA2-like	447	5	0.0	77.4						IPR036388 (G3DSA:1.10.10.GENE3D); G3DSA:1.10.20.10 (GENE3D); IPR032675 (G3DSA:3.80.10.GENE3D); IPR032675 (G3DSA:3.80.10.GENE3D); IPR002182 (PFAM); PTHR23155 (PANTHER); PTHR23155:SF873 (PANTHER); IPR027417 (SUPERFAMILY); IPR032675 (SUPERFAMILY)	F:GO:0043531	F:ADP binding
[INTERPRO, BLASTED]	lcl|P1_contig_22131	disease resistance RGA3	207	5	3.44288e-94	81.8						PR00364 (PRINTS); IPR002182 (PFAM); G3DSA:1.10.20.10 (GENE3D); IPR036388 (G3DSA:1.10.10.GENE3D); PTHR23155 (PANTHER); IPR027417 (SUPERFAMILY)	F:GO:0043531	F:ADP binding
[INTERPRO, BLASTED]	lcl|P1_contig_1471	disease resistance	247	5	4.43186e-65	68.6						IPR002182 (PFAM); IPR032675 (G3DSA:3.80.10.GENE3D); IPR036388 (G3DSA:1.10.10.GENE3D); PTHR23155 (PANTHER)	F:GO:0043531	F:ADP binding
[INTERPRO, BLASTED]	lcl|P1_contig_5277	disease resistance RGA3	204	5	6.80875e-65	77.6						Coil (COILS); IPR002182 (PFAM); G3DSA:3.40.50.300 (GENE3D); PTHR23155 (PANTHER); IPR027417 (SUPERFAMILY)	F:GO:0043531	F:ADP binding
[INTERPRO, BLASTED]	lcl|P1_contig_23765	disease resistance RGA3	371	5	4.62601e-132	69.2						IPR036388 (G3DSA:1.10.10.GENE3D); IPR032675 (G3DSA:3.80.10.GENE3D); IPR002182 (PFAM); G3DSA:1.10.20.10 (GENE3D); PTHR23155 (PANTHER); IPR032675 (SUPERFAMILY); IPR027417 (SUPERFAMILY)	F:GO:0043531	F:ADP binding
[INTERPRO, BLASTED]	lcl|P1_contig_1724	disease resistance RGA3	219	5	1.23461e-62	68.6						IPR036388 (G3DSA:1.10.10.GENE3D); IPR032675 (G3DSA:3.80.10.GENE3D); IPR002182 (PFAM); PTHR23155 (PANTHER)	F:GO:0043531	F:ADP binding
[INTERPRO, BLASTED]	lcl|P1_contig_7002	disease resistance RGA4	160	5	2.30831e-46	78.2						Coil (COILS); G3DSA:3.40.50.300 (GENE3D); IPR002182 (PFAM); PTHR23155 (PANTHER); IPR027417 (SUPERFAMILY)	F:GO:0043531	F:ADP binding
[INTERPRO, BLASTED]	lcl|P1_contig_19900	disease resistance RGA3	131	5	5.92123e-38	78.8						IPR002182 (PFAM); IPR036388 (G3DSA:1.10.10.GENE3D); PTHR23155:SF873 (PANTHER); PTHR23155 (PANTHER)	F:GO:0043531	F:ADP binding
[INTERPRO, BLASTED]	lcl|P1_contig_1618	disease resistance RGA2-like	227	5	4.40651e-58	69.8						Coil (COILS); G3DSA:3.40.50.300 (GENE3D); IPR002182 (PFAM); PTHR23155 (PANTHER); IPR027417 (SUPERFAMILY)	F:GO:0043531	F:ADP binding
[INTERPRO, BLASTED]	lcl|P1_contig_1615	disease resistance RGA3	234	5	8.15981e-35	67.4						Coil (COILS); IPR002182 (PFAM); G3DSA:3.40.50.300 (GENE3D); PTHR23155 (PANTHER); IPR027417 (SUPERFAMILY)	F:GO:0043531	F:ADP binding
[INTERPRO, BLASTED]	lcl|P1_contig_9028	disease resistance RPP13 1	176	5	9.54651e-73	83.2						G3DSA:1.10.20.10 (GENE3D); IPR002182 (PFAM); IPR036388 (G3DSA:1.10.10.GENE3D); PTHR44518 (PANTHER); IPR027417 (SUPERFAMILY)	F:GO:0043531	F:ADP binding
[INTERPRO, BLASTED]	lcl|P1_contig_4724	disease resistance	162	5	2.04629e-43	74.8						Coil (COILS); G3DSA:3.40.50.300 (GENE3D); IPR002182 (PFAM); PTHR23155 (PANTHER); IPR027417 (SUPERFAMILY)	F:GO:0043531	F:ADP binding
[INTERPRO, BLASTED]	lcl|P1_contig_4126	disease resistance RGA4	191	5	5.26132e-68	80.6						G3DSA:3.40.50.300 (GENE3D); IPR002182 (PFAM); PTHR23155 (PANTHER); IPR027417 (SUPERFAMILY)	F:GO:0043531	F:ADP binding
[INTERPRO, BLASTED]	lcl|P1_contig_15037	disease resistance RGA2-like	152	5	2.23746e-46	75.2						Coil (COILS); G3DSA:3.40.50.300 (GENE3D); IPR002182 (PFAM); PTHR23155 (PANTHER); IPR027417 (SUPERFAMILY)	F:GO:0043531	F:ADP binding
[INTERPRO, BLASTED]	lcl|P1_contig_1207	disease resistance RGA2-like	254	5	1.74654e-71	74.6						Coil (COILS); IPR002182 (PFAM); G3DSA:3.40.50.300 (GENE3D); PTHR23155 (PANTHER); IPR027417 (SUPERFAMILY)	F:GO:0043531	F:ADP binding
[INTERPRO, BLASTED]	lcl|P1_contig_3785	disease resistance RGA2-like	203	5	1.31767e-48	69.6						G3DSA:3.40.50.300 (GENE3D); PTHR23155 (PANTHER); IPR027417 (SUPERFAMILY)	no GO terms	no GO terms
[INTERPRO, BLASTED]	lcl|P1_contig_31311	disease resistance RGA3	217	5	2.82815e-102	82.4						IPR032675 (G3DSA:3.80.10.GENE3D); IPR032675 (G3DSA:3.80.10.GENE3D); IPR036388 (G3DSA:1.10.10.GENE3D); PTHR44518 (PANTHER); IPR032675 (SUPERFAMILY)	no GO terms	no GO terms
[INTERPRO, BLASTED, MAPPED]	lcl|P1_contig_16100	disease resistance RPP13 1	187	5	3.72139e-43	65.2	4	C:GO:0016020; C:GO:0016021; F:GO:0043531; P:GO:0006952	C:membrane; C:integral component of membrane; F:ADP binding; P:defense response			PR00364 (PRINTS); IPR002182 (PFAM); G3DSA:3.40.50.300 (GENE3D); PTHR23155 (PANTHER); IPR027417 (SUPERFAMILY)	F:GO:0043531	F:ADP binding
[INTERPRO, BLASTED, MAPPED]	lcl|P1_contig_10895	disease resistance RGA3	193	5	2.77917e-82	63.0	1	F:GO:0043531	F:ADP binding			Coil (COILS); PR00364 (PRINTS); IPR002182 (PFAM); G3DSA:3.40.50.300 (GENE3D); PTHR23155 (PANTHER); IPR027417 (SUPERFAMILY)	F:GO:0043531	F:ADP binding
[INTERPRO, BLASTED]	lcl|P1_contig_5046	disease resistance	203	5	1.38263e-58	70.6						IPR036388 (G3DSA:1.10.10.GENE3D); IPR032675 (G3DSA:3.80.10.GENE3D); PTHR23155 (PANTHER); IPR032675 (SUPERFAMILY)	no GO terms	no GO terms
[INTERPRO, BLASTED]	lcl|P1_contig_4434	disease resistance RGA3	391	5	8.52309e-123	68.4						IPR032675 (G3DSA:3.80.10.GENE3D); IPR032675 (G3DSA:3.80.10.GENE3D); IPR036388 (G3DSA:1.10.10.GENE3D); PTHR23155 (PANTHER); PTHR23155:SF873 (PANTHER); IPR032675 (SUPERFAMILY)	no GO terms	no GO terms
[INTERPRO, BLASTED]	lcl|P1_contig_4722	disease resistance RGA2-like	178	5	1.74981e-50	72.2						G3DSA:3.40.50.300 (GENE3D); IPR002182 (PFAM); PTHR23155 (PANTHER); IPR027417 (SUPERFAMILY)	F:GO:0043531	F:ADP binding
[INTERPRO, BLASTED]	lcl|P1_contig_235	disease resistance RGA3	204	5	1.4965e-53	68.6						IPR036388 (G3DSA:1.10.10.GENE3D); IPR032675 (G3DSA:3.80.10.GENE3D); PTHR23155 (PANTHER); PTHR23155:SF873 (PANTHER); IPR032675 (SUPERFAMILY)	no GO terms	no GO terms
[INTERPRO, BLASTED]	lcl|P1_contig_3134	disease resistance RGA1 [Dendrobium catenatum]	211	5	1.34377e-47	60.8						IPR032675 (G3DSA:3.80.10.GENE3D); IPR036388 (G3DSA:1.10.10.GENE3D); PTHR23155 (PANTHER); PTHR23155:SF873 (PANTHER); IPR032675 (SUPERFAMILY)	no GO terms	no GO terms
[INTERPRO, BLASTED]	lcl|P1_contig_24683	disease resistance RGA3	187	5	2.33617e-85	69.6						IPR036388 (G3DSA:1.10.10.GENE3D); IPR002182 (PFAM); PTHR23155 (PANTHER); PTHR23155:SF873 (PANTHER)	F:GO:0043531	F:ADP binding
[INTERPRO, BLASTED, MAPPED]	lcl|P1_contig_10896	NBS-LRR resistance	125	5	3.68757e-50	69.6	1	F:GO:0043531	F:ADP binding			IPR036388 (G3DSA:1.10.10.GENE3D); IPR002182 (PFAM); PTHR23155 (PANTHER)	F:GO:0043531	F:ADP binding
[INTERPRO, BLASTED]	lcl|P1_contig_20890	disease resistance RGA3	176	5	1.19151e-58	76.2						IPR032675 (G3DSA:3.80.10.GENE3D); PTHR44518 (PANTHER); IPR032675 (SUPERFAMILY)	no GO terms	no GO terms
[INTERPRO, BLASTED]	lcl|P1_contig_3784	disease resistance RGA3	121	5	5.50795e-27	73.4						Coil (COILS); G3DSA:3.40.50.300 (GENE3D); IPR002182 (PFAM); PTHR44634:SF3 (PANTHER); PTHR44634 (PANTHER); IPR027417 (SUPERFAMILY)	F:GO:0043531	F:ADP binding
[INTERPRO, BLASTED]	lcl|P1_contig_7183	disease resistance RGA3	126	5	3.80836e-22	70.8						IPR002182 (PFAM); G3DSA:3.40.50.300 (GENE3D); PTHR44634:SF3 (PANTHER); PTHR44634 (PANTHER); IPR027417 (SUPERFAMILY)	F:GO:0043531	F:ADP binding
[INTERPRO, BLASTED]	lcl|P1_contig_21702	disease resistance RGA4	173	5	2.04656e-42	71.8						G3DSA:3.40.50.300 (GENE3D); IPR002182 (PFAM); PTHR23155 (PANTHER); IPR027417 (SUPERFAMILY)	F:GO:0043531	F:ADP binding
[INTERPRO, BLASTED]	lcl|P1_contig_4968	disease resistance	289	5	7.99079e-91	70.8						IPR032675 (G3DSA:3.80.10.GENE3D); IPR036388 (G3DSA:1.10.10.GENE3D); PTHR23155:SF873 (PANTHER); PTHR23155 (PANTHER); IPR032675 (SUPERFAMILY)	no GO terms	no GO terms
[INTERPRO, BLASTED]	lcl|P1_contig_5857	disease resistance RGA3	160	5	5.38292e-32	62.2						IPR036388 (G3DSA:1.10.10.GENE3D); IPR002182 (PFAM); PTHR23155 (PANTHER)	F:GO:0043531	F:ADP binding
[INTERPRO, BLASTED]	lcl|P1_contig_29284	disease resistance RGA3	91	5	6.41046e-14	66.6						G3DSA:1.10.20.10 (GENE3D)	no GO terms	no GO terms
[INTERPRO, BLASTED]	lcl|P1_contig_2530	disease resistance RGA3	97	5	1.73195e-22	76.0						IPR036388 (G3DSA:1.10.10.GENE3D); PTHR23155:SF873 (PANTHER); PTHR23155 (PANTHER)	no GO terms	no GO terms
[INTERPRO, BLASTED]	lcl|P1_contig_7221	disease resistance RGA3	184	5	3.71997e-42	71.6						G3DSA:3.40.50.300 (GENE3D); PTHR23155:SF873 (PANTHER); PTHR23155 (PANTHER); IPR027417 (SUPERFAMILY)	no GO terms	no GO terms
[INTERPRO, BLASTED]	lcl|P1_contig_4970	disease resistance RPP13 1	191	5	2.33533e-44	65.2						IPR032675 (G3DSA:3.80.10.GENE3D); IPR036388 (G3DSA:1.10.10.GENE3D); PTHR23155:SF873 (PANTHER); PTHR23155 (PANTHER); IPR032675 (SUPERFAMILY)	no GO terms	no GO terms
[INTERPRO, BLASTED]	lcl|P1_contig_3219	disease resistance RGA3	187	5	7.58847e-45	67.6						IPR036388 (G3DSA:1.10.10.GENE3D); IPR032675 (G3DSA:3.80.10.GENE3D); PTHR23155 (PANTHER); IPR032675 (SUPERFAMILY)	no GO terms	no GO terms
[INTERPRO, BLASTED]	lcl|P1_contig_2025	disease resistance RGA3	253	5	3.56853e-66	66.8						IPR032675 (G3DSA:3.80.10.GENE3D); IPR036388 (G3DSA:1.10.10.GENE3D); PTHR23155:SF884 (PANTHER); PTHR23155 (PANTHER); IPR032675 (SUPERFAMILY)	no GO terms	no GO terms
[INTERPRO, BLASTED]	lcl|P1_contig_28117	disease resistance RGA1	201	5	3.65277e-59	65.8						G3DSA:3.40.50.300 (GENE3D); IPR002182 (PFAM); G3DSA:3.40.50.300 (GENE3D); PTHR44851 (PANTHER); cd14798 (CDD); IPR027417 (SUPERFAMILY)	F:GO:0043531	F:ADP binding
[INTERPRO, BLASTED]	lcl|P1_contig_4050	disease resistance RGA2-like	610	5	1.08635e-146	65.6						IPR032675 (G3DSA:3.80.10.GENE3D); IPR036388 (G3DSA:1.10.10.GENE3D); IPR032675 (G3DSA:3.80.10.GENE3D); IPR032675 (G3DSA:3.80.10.GENE3D); PTHR23155:SF873 (PANTHER); PTHR23155 (PANTHER); IPR032675 (SUPERFAMILY); IPR032675 (SUPERFAMILY)	no GO terms	no GO terms
[INTERPRO, BLASTED]	lcl|P1_contig_2529	disease resistance RGA3	114	5	3.11067e-27	78.2						IPR036388 (G3DSA:1.10.10.GENE3D); PTHR23155:SF873 (PANTHER); PTHR23155 (PANTHER)	no GO terms	no GO terms
[INTERPRO, BLASTED]	lcl|P1_contig_4649	probable disease resistance At4g33300 isoform X2	200	5	1.72609e-102	88.0						PR00364 (PRINTS); G3DSA:1.10.20.10 (GENE3D); IPR002182 (PFAM); PTHR44056 (PANTHER); PTHR44056:SF1 (PANTHER); IPR027417 (SUPERFAMILY)	F:GO:0043531	F:ADP binding
[INTERPRO, BLASTED]	lcl|P1_contig_7477	disease resistance RGA3	61	5	1.55674e-06	73.6						IPR002182 (PFAM); IPR027417 (SUPERFAMILY)	F:GO:0043531	F:ADP binding
[INTERPRO, BLASTED]	lcl|P1_contig_5793	disease resistance RGA3	177	5	9.84934e-38	65.6						IPR032675 (G3DSA:3.80.10.GENE3D); IPR036388 (G3DSA:1.10.10.GENE3D); PTHR23155 (PANTHER); IPR032675 (SUPERFAMILY)	no GO terms	no GO terms
[INTERPRO, BLASTED]	lcl|P1_contig_3782	disease resistance RGA4	160	5	4.68298e-42	73.4						Coil (COILS); PTHR23155 (PANTHER)	no GO terms	no GO terms
[INTERPRO, BLASTED]	lcl|P1_contig_3414	disease resistance RPP13 1	303	5	2.51884e-28	50.2						IPR032675 (G3DSA:3.80.10.GENE3D); IPR036388 (G3DSA:1.10.10.GENE3D); IPR002182 (PFAM); PTHR23155 (PANTHER); IPR027417 (SUPERFAMILY); IPR032675 (SUPERFAMILY)	F:GO:0043531	F:ADP binding
[INTERPRO, BLASTED]	lcl|P1_contig_1135	disease resistance RGA2-like	178	5	1.79078e-29	62.8						IPR032675 (G3DSA:3.80.10.GENE3D); IPR036388 (G3DSA:1.10.10.GENE3D); PTHR23155 (PANTHER)	no GO terms	no GO terms
[INTERPRO, BLASTED]	lcl|P1_contig_696	disease resistance RPP13 1	163	5	2.70915e-25	63.2						IPR036388 (G3DSA:1.10.10.GENE3D); IPR032675 (G3DSA:3.80.10.GENE3D); PTHR23155 (PANTHER)	no GO terms	no GO terms
[INTERPRO, BLASTED]	lcl|P1_contig_15087	disease resistance RPP13 1	161	5	4.07408e-33	65.2						IPR036388 (G3DSA:1.10.10.GENE3D); IPR032675 (G3DSA:3.80.10.GENE3D); PTHR23155 (PANTHER); PTHR23155:SF873 (PANTHER); IPR032675 (SUPERFAMILY)	no GO terms	no GO terms
[INTERPRO, BLASTED]	lcl|P1_contig_240	disease resistance RGA3	178	5	2.27557e-37	69.0						IPR036388 (G3DSA:1.10.10.GENE3D); IPR032675 (G3DSA:3.80.10.GENE3D); PTHR23155:SF873 (PANTHER); PTHR23155 (PANTHER); IPR032675 (SUPERFAMILY)	no GO terms	no GO terms
[INTERPRO, BLASTED]	lcl|P1_contig_3580	disease resistance RGA3	157	5	1.08674e-23	62.8						IPR032675 (G3DSA:3.80.10.GENE3D); IPR036388 (G3DSA:1.10.10.GENE3D); PTHR23155 (PANTHER); PTHR23155:SF873 (PANTHER)	no GO terms	no GO terms
[INTERPRO, BLASTED]	lcl|P1_contig_10448	disease resistance RPP13 1	143	5	1.0424e-12	60.8						IPR032675 (G3DSA:3.80.10.GENE3D); PTHR23155 (PANTHER); PTHR23155:SF873 (PANTHER); IPR032675 (SUPERFAMILY)	no GO terms	no GO terms
[INTERPRO, BLASTED]	lcl|P1_contig_4433	disease resistance RGA2-like	339	5	5.02431e-92	67.4						IPR032675 (G3DSA:3.80.10.GENE3D); IPR032675 (G3DSA:3.80.10.GENE3D); PTHR23155:SF873 (PANTHER); PTHR23155 (PANTHER); IPR032675 (SUPERFAMILY)	no GO terms	no GO terms
[INTERPRO, BLASTED]	lcl|P1_contig_1970	disease resistance RGA3	138	5	3.67642e-26	69.8						IPR032675 (G3DSA:3.80.10.GENE3D); PTHR23155:SF884 (PANTHER); PTHR23155 (PANTHER); IPR032675 (SUPERFAMILY)	no GO terms	no GO terms
