# Supplementary material for: Colonisation of Oncidium orchid roots by the endophyte Piriformospora indica restricts Erwinia chrysanthemi infection, stimulates accumulation of NBS-LRR resistance gene transcripts and represses their targeting micro-RNAs in leaves
Source: BMC Plant Biol. 2019 Dec 30;19:601. doi: 10.1186/s12870-019-2105-3 (PMC6937650; doi:10.1186/s12870-019-2105-3)
Supplement: Supplementary file 4 — Additional file 4: Table S2. R gene sequences and their regulatory miRNAs. [file 12870_2019_2105_MOESM4_ESM.xlsx]

## Sheet: miRNA psRNATarget Results
miRNA_Acc.	Family	P	CK	#N/A	Target_Acc.	CK	P	Expectation	UPE$	miRNA_start	miRNA_end	Target_start	Target_end	Inhibition	Target_Desc.
Ogmr1143	miR1052	#N/A	1	TTCTTTTATTGATTGATTGTT	P1_contig_3785	15.882	28.954	3	18.561	1	21	77	97	Cleavage
Ogmr1143	miR1052	#N/A	1	TTCTTTTATTGATTGATTGTT	P1_contig_4069	36.139	32	3	14.388	1	21	134	154	Cleavage
Ogmr1945	miR1507	9	4	TCTGCCCTCCATACATCGTCT	P1_contig_24395	20.803	11.609	3	18.792	1	21	24	44	Cleavage
Ogmr3574	miR1510	1	#N/A	GTTGTCTTACCCATGCCGCCA	P1_contig_1207	59.877	93.561	3	19.718	1	21	564	584	Translation
Ogmr3574	miR1510	1	#N/A	GTTGTCTTACCCATGCCGCCA	P1_contig_12822	31.619	53.899	3	17.494	1	21	267	287	Translation
Ogmr3574	miR1510	1	#N/A	GTTGTCTTACCCATGCCGCCA	P1_contig_15037	0	9.023	2.5	22.613	1	21	276	296	Translation
Ogmr3574	miR1510	1	#N/A	GTTGTCTTACCCATGCCGCCA	P1_contig_1613	13.192	27.485	2	18.034	1	21	129	149	Translation
Ogmr3574	miR1510	1	#N/A	GTTGTCTTACCCATGCCGCCA	P1_contig_1618	0	10.683	3	18.193	1	21	477	497	Translation
Ogmr3574	miR1510	1	#N/A	GTTGTCTTACCCATGCCGCCA	P1_contig_16931	7.755	21.205	3	19.116	1	21	30	50	Translation
Ogmr3574	miR1510	1	#N/A	GTTGTCTTACCCATGCCGCCA	P1_contig_3695	11.716	22.884	2	16.298	1	21	129	149	Translation
Ogmr3574	miR1510	1	#N/A	GTTGTCTTACCCATGCCGCCA	P1_contig_4069	36.139	32	3	18.721	1	21	474	494	Translation
Ogmr3574	miR1510	1	#N/A	GTTGTCTTACCCATGCCGCCA	P1_contig_4126	0	17.396	3	12.657	1	21	426	446	Translation
Ogmr3574	miR1510	1	#N/A	GTTGTCTTACCCATGCCGCCA	P1_contig_4722	8.62	20.203	3	19.069	1	21	351	371	Translation
Ogmr3574	miR1510	1	#N/A	GTTGTCTTACCCATGCCGCCA	P1_contig_4724	41.836	107.397	1	22.303	1	21	351	371	Translation
Ogmr3574	miR1510	1	#N/A	GTTGTCTTACCCATGCCGCCA	P1_contig_5277	25.88	52.57	1	23.007	1	21	384	404	Translation
Ogmr3574	miR1510	1	#N/A	GTTGTCTTACCCATGCCGCCA	P1_contig_650	7.745	3.026	2	21.799	1	21	177	197	Translation
Ogmr3574	miR1510	1	#N/A	GTTGTCTTACCCATGCCGCCA	P1_contig_7221	20.132	50.333	2.5	22.32	1	21	501	521	Translation
Ogmr3574	miR1510	1	#N/A	GTTGTCTTACCCATGCCGCCA	P1_contig_7977	32.177	25.14	3	21.811	1	21	30	50	Translation
Ogmr3574	miR1510	1	#N/A	GTTGTCTTACCCATGCCGCCA	P1_contig_9873	0	15.887	1	17.606	1	21	456	476	Translation
Ogmr3639	miR1514	1	1	TCAATTTTAAAATAGGCAGTA	P1_contig_11319	9.052	10.609	2	5.24	1	21	566	586	Translation
Ogmr3639	miR1514	1	1	TCAATTTTAAAATAGGCAGTA	P1_contig_13214	0	11.922	0	8.871	1	21	416	436	Cleavage
Ogmr3639	miR1514	1	1	TCAATTTTAAAATAGGCAGTA	P1_contig_1471	60.904	81.571	0	10.326	1	21	95	115	Cleavage
Ogmr3639	miR1514	1	1	TCAATTTTAAAATAGGCAGTA	P1_contig_1537	86.176	85.69	2	7.216	1	21	350	370	Translation
Ogmr3639	miR1514	1	1	TCAATTTTAAAATAGGCAGTA	P1_contig_16931	7.755	21.205	2.5	16.003	1	21	644	664	Cleavage
Ogmr3639	miR1514	1	1	TCAATTTTAAAATAGGCAGTA	P1_contig_1724	89.801	99.394	2	11.048	1	21	65	85	Translation
Ogmr3639	miR1514	1	1	TCAATTTTAAAATAGGCAGTA	P1_contig_2555	24.562	59.969	3	11.494	1	21	113	133	Translation
Ogmr3639	miR1514	1	1	TCAATTTTAAAATAGGCAGTA	P1_contig_4069	36.139	32	0	7.186	1	21	1133	1153	Cleavage
Ogmr3639	miR1514	1	1	TCAATTTTAAAATAGGCAGTA	P1_contig_5425	41.117	48.186	3	11.443	1	21	224	244	Translation
Ogmr3639	miR1514	1	1	TCAATTTTAAAATAGGCAGTA	P1_contig_6121	3.207	7.516	3	6.989	1	21	797	817	Translation
Ogmr3639	miR1514	1	1	TCAATTTTAAAATAGGCAGTA	P1_contig_649	11.953	14.008	3	15.939	1	21	410	430	Translation
Ogmr3639	miR1514	1	1	TCAATTTTAAAATAGGCAGTA	P1_contig_650	7.745	3.026	1	15.692	1	21	812	832	Translation
Ogmr3639	miR1514	1	1	TCAATTTTAAAATAGGCAGTA	P1_contig_651	0	14.656	2.5	13.249	1	21	344	364	Translation
Ogmr3639	miR1514	1	1	TCAATTTTAAAATAGGCAGTA	P1_contig_7005	58.853	62.402	3	13.519	1	21	545	565	Translation
Ogmr3495	miR156a	1	#N/A	GGAAGAAGAGGAGAGAGCAGC	P1_contig_5046	26.342	69.973	3	20.526	1	21	384	404	Cleavage
Ogmr380	miR156b	#N/A	1	CTGACAGAAATAGAGAGCAC	P1_contig_1471	60.904	81.571	2.5	16.72	1	20	522	541	Cleavage
Ogmr2692	miR156b	2	6	CTGACAGAGATAGAGAGCAC	P1_contig_1471	60.904	81.571	3	16.72	1	20	522	541	Cleavage
Ogmr2178	miR156b	5	2	CTGGCAGAAGATAGAGAGCAC	P1_contig_7005	58.853	62.402	3	14.789	1	21	393	413	Cleavage
Ogmr1284	miR156k	251	67	TACTGAAGAGGAGCGAGCACA	P1_contig_12822	31.619	53.899	2.5	19.586	1	21	552	572	Cleavage
Ogmr2193	miR156k	5	#N/A	TACTGAAGAGGAGCGAGCACT	P1_contig_12822	31.619	53.899	2.5	19.586	1	21	552	572	Cleavage
Ogmr2737	miR156k	2	#N/A	TACTGAAGAGGAGCGAGCAC	P1_contig_12822	31.619	53.899	2.5	19.586	1	20	553	572	Cleavage
Ogmr641	miR156k	#N/A	1	TACTGAAGAGGAGCGAGCACG	P1_contig_12822	31.619	53.899	2.5	19.586	1	21	552	572	Cleavage
Ogmr1284	miR156k	251	67	TACTGAAGAGGAGCGAGCACA	P1_contig_2107	8.512	14.964	1	19.03	1	21	36	56	Cleavage
Ogmr2193	miR156k	5	#N/A	TACTGAAGAGGAGCGAGCACT	P1_contig_2107	8.512	14.964	1	19.03	1	21	36	56	Cleavage
Ogmr2737	miR156k	2	#N/A	TACTGAAGAGGAGCGAGCAC	P1_contig_2107	8.512	14.964	1	19.03	1	20	37	56	Cleavage
Ogmr641	miR156k	#N/A	1	TACTGAAGAGGAGCGAGCACG	P1_contig_2107	8.512	14.964	1	19.03	1	21	36	56	Cleavage
Ogmr1284	miR156k	251	67	TACTGAAGAGGAGCGAGCACA	P1_contig_6091	5.232	17.712	2.5	18.104	1	21	51	71	Cleavage
Ogmr2193	miR156k	5	#N/A	TACTGAAGAGGAGCGAGCACT	P1_contig_6091	5.232	17.712	2.5	18.104	1	21	51	71	Cleavage
Ogmr2737	miR156k	2	#N/A	TACTGAAGAGGAGCGAGCAC	P1_contig_6091	5.232	17.712	2.5	18.104	1	20	52	71	Cleavage
Ogmr641	miR156k	#N/A	1	TACTGAAGAGGAGCGAGCACG	P1_contig_6091	5.232	17.712	2.5	18.104	1	21	51	71	Cleavage
Ogmr1284	miR156k	251	67	TACTGAAGAGGAGCGAGCACA	P1_contig_8916	23.381	40.188	0	19.509	1	21	444	464	Cleavage
Ogmr2193	miR156k	5	#N/A	TACTGAAGAGGAGCGAGCACT	P1_contig_8916	23.381	40.188	0	19.509	1	21	444	464	Cleavage
Ogmr2737	miR156k	2	#N/A	TACTGAAGAGGAGCGAGCAC	P1_contig_8916	23.381	40.188	0	19.509	1	20	445	464	Cleavage
Ogmr641	miR156k	#N/A	1	TACTGAAGAGGAGCGAGCACG	P1_contig_8916	23.381	40.188	0	19.509	1	21	444	464	Cleavage
Ogmr4264	miR164a	1	#N/A	TGGAGAGCAGGGCACGTGCA	P1_contig_3695	11.716	22.884	3	16.349	1	20	401	420	Cleavage
Ogmr2607	miR166c	2	#N/A	AAATGTTGTCTGGCTCGAGGC	P1_contig_16931	7.755	21.205	3	20.268	1	21	251	271	Cleavage
Ogmr3400	miR166c	1	#N/A	GAATATTGTCTGGCTCGAGGT	P1_contig_16931	7.755	21.205	3	20.268	1	21	251	271	Cleavage
Ogmr2607	miR166c	2	#N/A	AAATGTTGTCTGGCTCGAGGC	P1_contig_5026	0	15.651	2.5	16.446	1	21	14	34	Cleavage
Ogmr1264	miR166c	513	219	GAATGTTGTCTGGCTCGAGGC	P1_contig_5026	0	15.651	3	16.446	1	21	14	34	Cleavage
Ogmr1365	miR166c	85	98	GAATGTTGTCTGGCCCGAGGA	P1_contig_5026	0	15.651	3	16.446	1	21	14	34	Cleavage
Ogmr1386	miR166c	73	45	GAATGTTGTCTGGCTCGAGGT	P1_contig_5026	0	15.651	3	16.446	1	21	14	34	Cleavage
Ogmr1508	miR166c	36	#N/A	GAATGTTGTCTGGCCCGAGGT	P1_contig_5026	0	15.651	3	16.446	1	21	14	34	Cleavage
Ogmr1547	miR166c	30	9	GAATGTTGTCTGGCTCGAGGTT	P1_contig_5026	0	15.651	3	16.446	1	22	13	34	Cleavage
Ogmr2109	miR166c	6	#N/A	GAATGTTGTCTGGCCCGAGGTT	P1_contig_5026	0	15.651	3	16.446	1	22	13	34	Cleavage
Ogmr2110	miR166c	6	2	GAATGTTGTCTGGCTCGAGG	P1_contig_5026	0	15.651	3	16.446	1	20	15	34	Cleavage
Ogmr2287	miR166c	4	2	GAATGTTGTCTGGCCCGAGG	P1_contig_5026	0	15.651	3	16.446	1	20	15	34	Cleavage
Ogmr3402	miR166c	1	#N/A	GAATGTTGTCTGGCCCGAGAT	P1_contig_5026	0	15.651	3	16.446	1	21	14	34	Cleavage
Ogmr3403	miR166c	1	#N/A	GAATGTTGTCTGGCCCGAGGC	P1_contig_5026	0	15.651	3	16.446	1	21	14	34	Cleavage
Ogmr3407	miR166c	1	#N/A	GAATGTTGTCTGGCTCGAGGA	P1_contig_5026	0	15.651	3	16.446	1	21	14	34	Cleavage
Ogmr439	miR166c	#N/A	1	GAATGTTGTCTGGCTCGAGGCT	P1_contig_5026	0	15.651	3	16.446	1	22	13	34	Cleavage
Ogmr473	miR167e	#N/A	1	GATCATGTTGTGCAGTTTCATC	P1_contig_235	7.896	15.423	3	17.37	1	22	501	522	Translation
Ogmr702	miR2088	#N/A	1	TCCAATGCAATCTACTGTCTGA	P1_contig_1537	86.176	85.69	3	16.656	1	22	461	482	Cleavage
Ogmr703	miR2088	#N/A	2	TCCAATGCAATCTACTGTCTGAC	P1_contig_1537	86.176	85.69	3	16.656	1	23	460	482	Cleavage
Ogmr702	miR2088	#N/A	1	TCCAATGCAATCTACTGTCTGA	P1_contig_16931	7.755	21.205	3	20.128	1	22	755	776	Cleavage
Ogmr703	miR2088	#N/A	2	TCCAATGCAATCTACTGTCTGAC	P1_contig_16931	7.755	21.205	3	20.128	1	23	754	776	Cleavage
Ogmr702	miR2088	#N/A	1	TCCAATGCAATCTACTGTCTGA	P1_contig_19773	6.277	0	3	13.842	1	22	470	491	Cleavage
Ogmr703	miR2088	#N/A	2	TCCAATGCAATCTACTGTCTGAC	P1_contig_19773	6.277	0	3	13.842	1	23	469	491	Cleavage
Ogmr702	miR2088	#N/A	1	TCCAATGCAATCTACTGTCTGA	P1_contig_2107	8.512	14.964	3	16.45	1	22	500	521	Cleavage
Ogmr703	miR2088	#N/A	2	TCCAATGCAATCTACTGTCTGAC	P1_contig_2107	8.512	14.964	3	16.45	1	23	499	521	Cleavage
Ogmr702	miR2088	#N/A	1	TCCAATGCAATCTACTGTCTGA	P1_contig_235	7.896	15.423	3	17.154	1	22	65	86	Cleavage
Ogmr703	miR2088	#N/A	2	TCCAATGCAATCTACTGTCTGAC	P1_contig_235	7.896	15.423	3	17.154	1	23	64	86	Cleavage
Ogmr702	miR2088	#N/A	1	TCCAATGCAATCTACTGTCTGA	P1_contig_2524	18.545	27.166	3	20.166	1	22	536	557	Cleavage
Ogmr703	miR2088	#N/A	2	TCCAATGCAATCTACTGTCTGAC	P1_contig_2524	18.545	27.166	3	20.166	1	23	535	557	Cleavage
Ogmr702	miR2088	#N/A	1	TCCAATGCAATCTACTGTCTGA	P1_contig_4069	36.139	32	3	15.729	1	22	1244	1265	Cleavage
Ogmr703	miR2088	#N/A	2	TCCAATGCAATCTACTGTCTGAC	P1_contig_4069	36.139	32	3	15.729	1	23	1243	1265	Cleavage
Ogmr702	miR2088	#N/A	1	TCCAATGCAATCTACTGTCTGA	P1_contig_4434	16.544	10.771	3	14.829	1	22	80	101	Cleavage
Ogmr703	miR2088	#N/A	2	TCCAATGCAATCTACTGTCTGAC	P1_contig_4434	16.544	10.771	3	14.829	1	23	79	101	Cleavage
Ogmr702	miR2088	#N/A	1	TCCAATGCAATCTACTGTCTGA	P1_contig_6091	5.232	17.712	3	19.397	1	22	527	548	Cleavage
Ogmr703	miR2088	#N/A	2	TCCAATGCAATCTACTGTCTGAC	P1_contig_6091	5.232	17.712	3	19.397	1	23	526	548	Cleavage
Ogmr4490	miR2118	1	#N/A	TTGCCGATTCCTCCCATTCCTA	P1_contig_28117	9.129	3.566	1	19.247	1	22	458	479	Cleavage
Ogmr4331	miR2275	1	#N/A	TTACTTTTCTCCAATATCTCA	P1_contig_12822	31.619	53.899	0	7.461	1	21	845	865	Cleavage
Ogmr4331	miR2275	1	#N/A	TTACTTTTCTCCAATATCTCA	P1_contig_13214	0	11.922	3	8.186	1	21	353	373	Translation
Ogmr4331	miR2275	1	#N/A	TTACTTTTCTCCAATATCTCA	P1_contig_14319	0	10.082	3	11.494	1	21	176	196	Translation
Ogmr4331	miR2275	1	#N/A	TTACTTTTCTCCAATATCTCA	P1_contig_1537	86.176	85.69	3	12.076	1	21	287	307	Translation
Ogmr4331	miR2275	1	#N/A	TTACTTTTCTCCAATATCTCA	P1_contig_2107	8.512	14.964	3	10.551	1	21	326	346	Translation
Ogmr2262	miR397b	5	5	TTGAGGGCACCGTTGATGAAA	P1_contig_4069	36.139	32	3	13.914	1	21	162	182	Translation
Ogmr4560	miR472a	1	#N/A	TTTTCCCTACTCCACCCATGCC	P1_contig_5583	118.938	203.549	2.5	14.299	1	22	547	568	Translation
Ogmr3867	miR482	1	#N/A	TCTTTCCTACTCCTCCCATTCC	P1_contig_5583	118.938	203.549	1.5	14.299	1	22	547	568	Translation
Ogmr1180	miR482a	#N/A	2	TTGCCAGTTCCGCCCATTCCTA	P1_contig_28117	9.129	3.566	2	19.247	1	22	458	479	Cleavage
Ogmr826	miR482a	#N/A	2	TCTTTCCTACTCCTCCCATACC	P1_contig_5583	118.938	203.549	1.5	14.299	1	22	547	568	Translation
Ogmr545	miR5021	#N/A	1	GGAGGAAGAAGAAGAAGGACAA	P1_contig_4434	16.544	10.771	3	13.637	1	22	387	408	Translation
Ogmr237	miR5207	#N/A	1	CAAATGTCGGTTTGGACGGAT	P1_contig_28117	9.129	3.566	3	19.027	1	21	485	505	Cleavage
Ogmr3183	miR5246	1	#N/A	ATTGAAGACAGCTTTGAAGTG	P1_contig_11319	9.052	10.609	2	21.915	1	21	116	136	Translation
Ogmr3183	miR5246	1	#N/A	ATTGAAGACAGCTTTGAAGTG	P1_contig_15081	26.66	20.829	1	20.208	1	21	104	124	Translation
Ogmr3877	miR5246	1	#N/A	TGAAGACAGCTTTGAAGTTT	P1_contig_15081	26.66	20.829	2	18.686	1	20	103	122	Translation
Ogmr3877	miR5246	1	#N/A	TGAAGACAGCTTTGAAGTTT	P1_contig_1613	13.192	27.485	3	19.935	1	20	304	323	Translation
Ogmr3183	miR5246	1	#N/A	ATTGAAGACAGCTTTGAAGTG	P1_contig_1615	28.115	15.69	2	12.559	1	21	674	694	Translation
Ogmr3183	miR5246	1	#N/A	ATTGAAGACAGCTTTGAAGTG	P1_contig_16931	7.755	21.205	2	17.549	1	21	206	226	Translation
Ogmr3877	miR5246	1	#N/A	TGAAGACAGCTTTGAAGTTT	P1_contig_16931	7.755	21.205	3	17.166	1	20	205	224	Translation
Ogmr3183	miR5246	1	#N/A	ATTGAAGACAGCTTTGAAGTG	P1_contig_19089	0	0	1	23.634	1	21	428	448	Translation
Ogmr3877	miR5246	1	#N/A	TGAAGACAGCTTTGAAGTTT	P1_contig_19089	0	0	2	23.124	1	20	427	446	Cleavage
Ogmr3183	miR5246	1	#N/A	ATTGAAGACAGCTTTGAAGTG	P1_contig_4069	36.139	32	3	19.319	1	21	677	697	Translation
Ogmr3183	miR5246	1	#N/A	ATTGAAGACAGCTTTGAAGTG	P1_contig_5277	25.88	52.57	2	16.317	1	21	557	577	Translation
Ogmr3183	miR5246	1	#N/A	ATTGAAGACAGCTTTGAAGTG	P1_contig_6121	3.207	7.516	2	21.034	1	21	341	361	Translation
Ogmr3183	miR5246	1	#N/A	ATTGAAGACAGCTTTGAAGTG	P1_contig_7977	32.177	25.14	1.5	23.152	1	21	203	223	Translation
Ogmr3877	miR5246	1	#N/A	TGAAGACAGCTTTGAAGTTT	P1_contig_7977	32.177	25.14	2.5	22.311	1	20	202	221	Cleavage
Ogmr3183	miR5246	1	#N/A	ATTGAAGACAGCTTTGAAGTG	P1_contig_8916	23.381	40.188	3	19.231	1	21	350	370	Translation
Ogmr3183	miR5246	1	#N/A	ATTGAAGACAGCTTTGAAGTG	P1_contig_9873	0	15.887	2	19.279	1	21	629	649	Translation
Ogmr3247	miR529g	1	1	CGCAGAGAGCAGAGCACATTC	P1_contig_13214	0	11.922	3	14.937	1	21	60	80	Translation
Ogmr3247	miR529g	1	1	CGCAGAGAGCAGAGCACATTC	P1_contig_1613	13.192	27.485	1	20.354	1	21	402	422	Cleavage
Ogmr3247	miR529g	1	1	CGCAGAGAGCAGAGCACATTC	P1_contig_16931	7.755	21.205	2	17.383	1	21	297	317	Translation
Ogmr3247	miR529g	1	1	CGCAGAGAGCAGAGCACATTC	P1_contig_3695	11.716	22.884	0	17.027	1	21	402	422	Cleavage
Ogmr2635	miR5654	2	#N/A	ATAAATCCCAATGCTATCCA	P1_contig_1471	60.904	81.571	1	15.575	1	20	214	233	Cleavage
Ogmr2635	miR5654	2	#N/A	ATAAATCCCAATGCTATCCA	P1_contig_1537	86.176	85.69	1	17.335	1	20	469	488	Cleavage
Ogmr2635	miR5654	2	#N/A	ATAAATCCCAATGCTATCCA	P1_contig_19773	6.277	0	2.5	13.701	1	20	478	497	Cleavage
Ogmr2635	miR5654	2	#N/A	ATAAATCCCAATGCTATCCA	P1_contig_19900	0	3.39	1.5	15.13	1	20	196	215	Cleavage
Ogmr2635	miR5654	2	#N/A	ATAAATCCCAATGCTATCCA	P1_contig_20607	0	6.452	3	19.891	1	20	361	380	Cleavage
Ogmr2635	miR5654	2	#N/A	ATAAATCCCAATGCTATCCA	P1_contig_2107	8.512	14.964	2.5	14.295	1	20	508	527	Cleavage
Ogmr2635	miR5654	2	#N/A	ATAAATCCCAATGCTATCCA	P1_contig_235	7.896	15.423	2.5	17.16	1	20	73	92	Cleavage
Ogmr2635	miR5654	2	#N/A	ATAAATCCCAATGCTATCCA	P1_contig_4069	36.139	32	2.5	15.374	1	20	1252	1271	Cleavage
Ogmr2635	miR5654	2	#N/A	ATAAATCCCAATGCTATCCA	P1_contig_4434	16.544	10.771	2.5	13.875	1	20	88	107	Cleavage
Ogmr2635	miR5654	2	#N/A	ATAAATCCCAATGCTATCCA	P1_contig_5046	26.342	69.973	3	17.166	1	20	76	95	Cleavage
Ogmr2635	miR5654	2	#N/A	ATAAATCCCAATGCTATCCA	P1_contig_5425	41.117	48.186	2.5	14.964	1	20	343	362	Cleavage
Ogmr2635	miR5654	2	#N/A	ATAAATCCCAATGCTATCCA	P1_contig_6091	5.232	17.712	2.5	20.004	1	20	535	554	Cleavage
Ogmr2635	miR5654	2	#N/A	ATAAATCCCAATGCTATCCA	P1_contig_8764	0	19.871	3	15.761	1	20	511	530	Cleavage
Ogmr1203	miR838	#N/A	1	TTTTCTTCTTCTTCTAGGGCACA	P1_contig_20607	0	6.452	3	13.233	1	23	403	425	Translation
Ogmr425	miR857	#N/A	1	CTTTGGTCTGTTGAAGGTGTA	P1_contig_4724	41.836	107.397	3	21.813	1	21	67	87	Translation
Ogmr2817	miR894	2	#N/A	TCTCTTCACGTCGGGTTCACCA	P1_contig_4126	0	17.396	3	16.598	1	22	138	159	Translation
Ogmr2817	miR894	2	#N/A	TCTCTTCACGTCGGGTTCACCA	P1_contig_4722	8.62	20.203	3	15.223	1	22	81	102	Translation
#Please import the downloaded file into Microsoft Excel or other speadsheet software

## Sheet: all miRNA information
CK	P	name	ID		Sequence	length	CK read	P read		>Ogmr1143 ppt-miR1052
CK8971818	#N/A	rgl-miR5139	Ogmr1	miR5139	AAAACATTCGCTCTGATACCA	21	1	#N/A		TTCTTTTATTGATTGATTGTT
CK9923418	#N/A	gma-miR1520f	Ogmr2	miR1520	AAAAGAAGATGACACATGACATA	23	1	#N/A		>Ogmr1180 gma-miR482a-3p
CK5010150	#N/A	gma-miR4372	Ogmr3	miR4372	AAAATGTAGTACATGTGACGGTC	23	1	#N/A		TTGCCAGTTCCGCCCATTCCTA
CK9967198	#N/A	gma-miR4385	Ogmr4	miR4385	AAACTATGTAGAAAAGTGAGGT	22	1	#N/A		>Ogmr1203 aly-miR838-3p
CK0855902	#N/A	pab-miR1863	Ogmr5	miR1863	AAACTCTGATACCATGTAGACTTC	24	3	#N/A		TTTTCTTCTTCTTCTAGGGCACA
CK6861220	#N/A	mtr-miR5293	Ogmr6	miR5293	AAAGAAGAGTAGGAAGAAGAAGA	23	1	#N/A		>Ogmr1264 zma-miR166c-5p
CK3187694	#N/A	gma-miR5376	Ogmr7	miR5376	AAAGATTATGAAGAATTTGGGTA	23	1	#N/A		GAATGTTGTCTGGCTCGAGGC
CK9683785	#N/A	pab-miR1863	Ogmr8	miR1863	AAAGCTCTGATACCATGTAGAT	22	1	#N/A		>Ogmr1284 osa-miR156j-3p
CK10028719	#N/A	osa-miR815a	Ogmr9	miR815a	AAAGGGGATTGAGGAATTAGACGG	24	1	#N/A		TACTGAAGAGGAGCGAGCACA
CK4344253	#N/A	mtr-miR5269a	Ogmr10	miR5269	AAAGTGGAGGAATGCATCTGATT	23	1	#N/A		>Ogmr1365 zma-miR166c-5p
CK11186884	#N/A	tae-miR1134	Ogmr11	miR1134	AACAACAACAAGAACAACGACGA	23	1	#N/A		GAATGTTGTCTGGCCCGAGGA
CK11377442	#N/A	tae-miR1134	Ogmr12	miR1134	AACAACAACAAGAAGAACTAACA	23	1	#N/A		>Ogmr1386 zma-miR166c-5p
CK10021927	#N/A	osa-miR415	Ogmr13	miR415	AACAGAACAGAACAGAGCAGAACA	24	1	#N/A		GAATGTTGTCTGGCTCGAGGT
CK8680548	#N/A	rgl-miR5139	Ogmr14	miR5139	AACCTCGCTCTGATACCAAT	20	1	#N/A		>Ogmr1508 zma-miR166c-5p
CK5113238	#N/A	osa-miR415	Ogmr15	miR415	AACGGCACAGAAGCAGAGCGGAG	23	1	#N/A		GAATGTTGTCTGGCCCGAGGT
CK5661334	#N/A	mtr-miR5293	Ogmr16	miR5293	AAGAAAAGTAGAAGGAAGAAGAT	23	1	#N/A		>Ogmr1547 zma-miR166c-5p
CK8342423	#N/A	mtr-miR5293	Ogmr17	miR5293	AAGAACAAGGGAAGGAAGAAGAG	23	1	#N/A		GAATGTTGTCTGGCTCGAGGTT
CK8818859	#N/A	bgy-miR529	Ogmr18	miR529	AAGAAGAGAGAAGGTAGAGAA	21	1	#N/A		>Ogmr1945 lja-miR1507a
CK9595385	#N/A	ath-miR5021	Ogmr19	miR5021	AAGAGTAGAAGAAGAAGAAACA	22	1	#N/A		TCTGCCCTCCATACATCGTCT
CK9871315	#N/A	ath-miR5658	Ogmr20	miR5658	AAGATGATGAAGATGATGAATAT	23	1	#N/A		>Ogmr2109 zma-miR166c-5p
CK5738936	#N/A	gma-miR390b	Ogmr21	miR390b	AAGCTCAGATGGGATAGCACCG	22	1	#N/A		GAATGTTGTCTGGCCCGAGGTT
CK1357441	#N/A	ath-miR390a	Ogmr22	miR390a	AAGCTCAGGAGGATAGCGCC	20	2	#N/A		>Ogmr2110 zma-miR166c-5p
CK4785091	#N/A	ath-miR390a	Ogmr23	miR390a	AAGCTCAGGAGGGATAGAGCTAC	23	1	#N/A		GAATGTTGTCTGGCTCGAGG
CK9541440	#N/A	ath-miR390a	Ogmr24	miR390a	AAGCTCAGGAGGGATAGCGCTAT	23	1	#N/A		>Ogmr2178 smo-miR156b
CK10103277	#N/A	ath-miR390a	Ogmr25	miR390a	AAGCTCAGGAGGGATAGCGCTTT	23	1	#N/A		CTGGCAGAAGATAGAGAGCAC
CK6133090	#N/A	ath-miR390a	Ogmr26	miR390a	AAGCTCAGGAGGGATAGCGTC	21	1	#N/A		>Ogmr2193 osa-miR156j-3p
CK11858156	#N/A	ath-miR829.1	Ogmr27	miR829.	AAGCTCTGATACCAAATGATGCA	23	1	#N/A		TACTGAAGAGGAGCGAGCACT
CK8836341	#N/A	osa-miR1863	Ogmr28	miR1863	AAGCTCTGATACCATGTAGAA	21	1	#N/A		>Ogmr2262 mdm-miR397a
CK1828582	#N/A	osa-miR1863	Ogmr29	miR1863	AAGCTCTGATACCATGTAGAAA	22	2	#N/A		TTGAGGGCACCGTTGATGAAA
CK0875676	#N/A	pab-miR1863	Ogmr30	miR1863	AAGCTCTGATACCATGTAGAAAT	23	3	#N/A		>Ogmr2287 zma-miR166c-5p
CK0328753	#N/A	pab-miR1863	Ogmr31	miR1863	AAGCTCTGATACCATGTAGAAATT	24	6	#N/A		GAATGTTGTCTGGCCCGAGG
CK11134894	#N/A	pab-miR1863	Ogmr32	miR1863	AAGCTCTGATACCATGTAGAGAT	23	1	#N/A		>Ogmr237 mtr-miR5207
CK0813647	#N/A	ccl-miR167a	Ogmr33	miR167a	AAGCTGCCAGCATGATCTGA	20	3	#N/A		CAAATGTCGGTTTGGACGGAT
CK1748566	#N/A	bna-miR167a	Ogmr34	miR167a	AAGCTGCCAGCATGATCTGAAA	22	2	#N/A		>Ogmr2607 zma-miR166c-5p
CK8593372	#N/A	ccl-miR167a	Ogmr35	miR167a	AAGCTGCCAGCATGATCTGATT	22	1	#N/A		AAATGTTGTCTGGCTCGAGGC
CK3317705	#N/A	ath-miR167c	Ogmr36	miR167c	AAGCTGCCAGCATGATCTGTTC	22	1	#N/A		>Ogmr2635 hsa-miR-4733-5p/ath-miR5654-3p
CK2618858	#N/A	ath-miR167d	Ogmr37	miR167d	AAGCTGCCAGCGTGATCTGG	20	1	#N/A		ATAAATCCCAATGCTATCCA
CK4426008	#N/A	bdi-miR5175a	Ogmr38	miR5175	AAGGAAAATAGGAAGGAGGGA	21	1	#N/A		>Ogmr2692 tcc-miR535
CK11602055	#N/A	ath-miR5021	Ogmr39	miR5021	AAGGAGAAGAAGAAGAAGAAA	21	1	#N/A		CTGACAGAGATAGAGAGCAC
CK3731006	#N/A	ath-miR5021	Ogmr40	miR5021	AAGGAGAAGAAGAAGAAGAACA	22	1	#N/A		>Ogmr2737 osa-miR156j-3p
CK11405084	#N/A	ath-miR829.1	Ogmr41	miR829.	AAGGCTCTGATACCAAATGATGT	23	1	#N/A		TACTGAAGAGGAGCGAGCAC
CK3098915	#N/A	mtr-miR2661	Ogmr42	miR2661	AAGGCTTTGAGAAGATGGGCATG	23	1	#N/A		>Ogmr2817 ppt-miR894/osa-miR5077
CK10563222	#N/A	gma-miR5672	Ogmr43	miR5672	AAGGGTGTGGAAGAAATCGGA	21	1	#N/A		TCTCTTCACGTCGGGTTCACCA
CK7264308	#N/A	osa-miR5072	Ogmr44	miR5072	AAGTCCCCAGCGGAGTCGCCAG	22	1	#N/A		>Ogmr3183 mtr-miR5246
CK8270974	#N/A	gma-miR5380a	Ogmr45	miR5380	AAGTGAAGATGAGGATGGGGA	21	1	#N/A		ATTGAAGACAGCTTTGAAGTG
CK4858558	#N/A	mtr-miR5258	Ogmr46	miR5258	AAGTGACAAGGGAAGATCTT	20	1	#N/A		>Ogmr3247 mmu-miR-704
CK12287825	#N/A	mtr-miR5258	Ogmr47	miR5258	AAGTGATAAGGGAAGATCTT	20	1	#N/A		CGCAGAGAGCAGAGCACATTC
CK5304258	#N/A	aly-miR163.2	Ogmr48	miR163.	AATCGTTGTTGCTGAAGTCGT	21	1	#N/A		>Ogmr3400 zma-miR166c-5p
CK8044179	#N/A	ahy-miR3515	Ogmr49	miR3515	AATGTAGAAAATGTAGACGATGT	23	1	#N/A		GAATATTGTCTGGCTCGAGGT
CK4677288	#N/A	gma-miR168b	Ogmr50	miR168b	AATTCGCTTGGTGCAGGTCGG	21	1	#N/A		>Ogmr3402 zma-miR166c-5p
CK2229224	#N/A	gma-miR168b	Ogmr51	miR168b	AATTCGCTTGGTGCAGGTCGGT	22	2	#N/A		GAATGTTGTCTGGCCCGAGAT
CK5989774	#N/A	mtr-miR2610a	Ogmr52	miR2610	AATTGAAGGACTTGTTTGGCTT	22	1	#N/A		>Ogmr3403 zma-miR166c-5p
CK8649498	#N/A	ath-miR414	Ogmr53	miR414	ACAACTTCATCATCATCGTCAT	22	1	#N/A		GAATGTTGTCTGGCCCGAGGC
CK8083446	#N/A	aly-miR845b*	Ogmr54	miR845b	ACAATTGGTATCAGAGCAAGGTT	23	1	#N/A		>Ogmr3407 zma-miR166c-5p
CK6217105	#N/A	osa-miR2867-3p	Ogmr55	miR2867	ACACAGGACGGTGTGGGATGGCA	23	1	#N/A		GAATGTTGTCTGGCTCGAGGA
CK3858452	#N/A	ath-miR157d	Ogmr56	miR157d	ACACCAGGAAGATAGAGAGCAC	22	1	#N/A		>Ogmr3495 ame-miR-3739/ath-miR847
CK6337138	#N/A	gma-miR4403	Ogmr57	miR4403	ACACGACACGACACGACACGGAC	23	1	#N/A		GGAAGAAGAGGAGAGAGCAGC
CK0804389	#N/A	gma-miR4403	Ogmr58	miR4403	ACACGACACGACACGGACACGGAC	24	3	#N/A		>Ogmr3574 mtr-miR1510a-5p
CK6976275	#N/A	osa-miR156l	Ogmr59	miR156l	ACAGAAGAGAGTGAGCACTG	20	1	#N/A		GTTGTCTTACCCATGCCGCCA
CK0745003	#N/A	gma-miR4403	Ogmr60	miR4403	ACAGACACGACACGACACGGACA	23	3	#N/A		>Ogmr3639 gma-miR1514a-5p
CK0852483	#N/A	gma-miR4403	Ogmr61	miR4403	ACAGACACGACACGACACGGACAA	24	3	#N/A		TCAATTTTAAAATAGGCAGTA
CK6461227	#N/A	mtr-miR5290	Ogmr62	miR5290	ACATTTGGAAGAGAAGAAACAGA	23	1	#N/A		>Ogmr380 ath-miR156b-3p/tcc-miR535
CK3954829	#N/A	ath-miR829.1	Ogmr63	miR829.	ACCCTCTGATACCAAATGATGCA	23	1	#N/A		CTGACAGAAATAGAGAGCAC
CK9270422	#N/A	ath-miR845a	Ogmr64	miR845a	ACCGGCTCTGATACCAATTGT	21	1	#N/A		>Ogmr3867 vvi-miR482
CK1058189	#N/A	gma-miR4403	Ogmr65	miR4403	ACGAACACGACACGACACGGACA	23	3	#N/A		TCTTTCCTACTCCTCCCATTCC
CK9420592	#N/A	gma-miR4403	Ogmr66	miR4403	ACGAACACGACACGATACGGACA	23	1	#N/A		>Ogmr3877 mtr-miR5246
CK1417572	#N/A	gma-miR4403	Ogmr67	miR4403	ACGACACAGACACGACACGGACA	23	2	#N/A		TGAAGACAGCTTTGAAGTTT
CK9188814	#N/A	gma-miR4403	Ogmr68	miR4403	ACGACACGACACGGACACGGA	21	1	#N/A		>Ogmr425 ath-miR857
CK0881686	#N/A	gma-miR4403	Ogmr69	miR4403	ACGACGACACAGACACGACACGGA	24	3	#N/A		CTTTGGTCTGTTGAAGGTGTA
CK0554053	#N/A	gma-miR4403	Ogmr70	miR4403	ACGACGACACGAACACGACACGGA	24	4	#N/A		>Ogmr4264 ath-miR164a
CK7257880	#N/A	rgl-miR5137	Ogmr71	miR5137	ACGCCGGAGAAGACGATAGGGCT	23	1	#N/A		TGGAGAGCAGGGCACGTGCA
CK8582252	#N/A	osa-miR1863	Ogmr72	miR1863	ACGCTCTGATACCATGTAGAAAA	23	1	#N/A		>Ogmr4331 osa-miR2275d
CK2458760	#N/A	cme-miR168	Ogmr73	miR168	ACGCTTGGTGCAGGTCGGGA	20	1	#N/A		TTACTTTTCTCCAATATCTCA
CK2701742	#N/A	ath-miR168a	Ogmr74	miR168a	ACGCTTGGTGCAGGTCGGGAA	21	1	#N/A		>Ogmr439 zma-miR166c-5p
CK7360339	#N/A	ath-miR168a	Ogmr75	miR168a	ACGCTTGGTGCAGGTCGGGAC	21	1	#N/A		GAATGTTGTCTGGCTCGAGGCT
CK0634285	#N/A	gma-miR4403	Ogmr76	miR4403	ACGGACACAACACGACACGGACAC	24	4	#N/A		>Ogmr4490 pvu-miR2118
CK2599339	#N/A	osa-miR166g	Ogmr77	miR166g	ACGGACCAGGCTTCCTTCCTC	21	1	#N/A		TTGCCGATTCCTCCCATTCCTA
CK0250105	#N/A	gma-miR4403	Ogmr78	miR4403	ACGGATACGACACGACACGGACAC	24	8	#N/A		>Ogmr4560 ptc-miR472a
CK4051356	#N/A	osa-miR5502	Ogmr79	miR5502	ACGGATACGGATACAGCGATACG	23	1	#N/A		TTTTCCCTACTCCACCCATGCC
CK0495310	#N/A	osa-miR5502	Ogmr80	miR5502	ACGGATACGGATACAGCGATACGG	24	4	#N/A		>Ogmr473 zma-miR167e-3p
CK5702509	#N/A	vvi-miR845a	Ogmr81	miR845a	ACTAGCTCTGATACCAACTGACA	23	1	#N/A		GATCATGTTGTGCAGTTTCATC
CK0758554	#N/A	pab-miR1863	Ogmr82	miR1863	ACTCTGATACCACTTGTAGAGATT	24	3	#N/A		>Ogmr545 ath-miR5021
CK0359457	#N/A	osa-miR1863	Ogmr83	miR1863	ACTCTGATACCATGTAGACTTCAT	24	6	#N/A		GGAGGAAGAAGAAGAAGGACAA
CK2449033	#N/A	ath-miR5648-3p	Ogmr84	miR5648	ACTGAAGAACATAGGCGGCT	20	1	#N/A		>Ogmr641 osa-miR156j-3p
CK3320435	#N/A	gma-miR156k	Ogmr85	miR156k	ACTGACAGAAGAGAGTGAGC	20	1	#N/A		TACTGAAGAGGAGCGAGCACG
CK6209976	#N/A	osa-miR319a-3p	Ogmr86	miR319a	ACTGGATTAAGCGGGAGCTAA	21	1	#N/A		>Ogmr702 mtr-miR2088a*
CK4420058	#N/A	rgl-miR5139	Ogmr87	miR5139	AGAAAGCCGGCTCTGATACCA	21	1	#N/A		TCCAATGCAATCTACTGTCTGA
CK4966452	#N/A	mtr-miR5293	Ogmr88	miR5293	AGAAGAAAAGGAAGGAAGAAGAA	23	1	#N/A		>Ogmr703 mtr-miR2088a*
CK8822252	#N/A	tae-miR1134	Ogmr89	miR1134	AGAAGAACAACAAGAAGAGAAGT	23	1	#N/A		TCCAATGCAATCTACTGTCTGAC
CK0878277	#N/A	mtr-miR5227	Ogmr90	miR5227	AGAAGAGAAGAAGAATATGGATGA	24	3	#N/A		>Ogmr826 ghr-miR482a
CK11923585	#N/A	zma-miR529	Ogmr91	miR529	AGAAGAGACAGAGTACAGCCT	21	1	#N/A		TCTTTCCTACTCCTCCCATACC
CK7815064	#N/A	zma-miR529	Ogmr92	miR529	AGAAGAGAGAGAGTAAAGCCT	21	1	#N/A
CK1701478	#N/A	zma-miR529	Ogmr93	miR529	AGAAGAGAGAGAGTTCAGCCT	21	2	#N/A
CK11072478	#N/A	zma-miR529	Ogmr94	miR529	AGAAGAGATTGAGTACAGCCT	21	1	#N/A
CK4208460	#N/A	aly-miR831*	Ogmr95	miR831*	AGAAGAGGACATAGGAATGAA	21	1	#N/A
CK5318929	#N/A	pta-miR156b	Ogmr96	miR156b	AGAAGATAGAGAGCAGAAGGC	21	1	#N/A
CK5676733	#N/A	ath-miR172a	Ogmr97	miR172a	AGAATCTGACTGATCTGTCAT	21	1	#N/A
CK1514104	#N/A	zma-miR2275d-5p	Ogmr98	miR2275	AGAATTGGAGGCAAATGAAAAC	22	2	#N/A
CK4891693	#N/A	bna-miR156a	Ogmr99	miR156a	AGACAGAAGCACACGTGAGCACA	23	1	#N/A
CK1489689	#N/A	osa-miR5083	Ogmr100	miR5083	AGACTACAATTATCTGATCAG	21	2	#N/A
CK12059109	#N/A	osa-miR5083	Ogmr101	miR5083	AGACTACACTTATCTGATCA	20	1	#N/A
CK4130428	#N/A	osa-miR5083	Ogmr102	miR5083	AGACTATAATTATCTGATCAT	21	1	#N/A
CK0874697	#N/A	ath-miR829.1	Ogmr103	miR829.	AGACTCTGATACCAAATGATGCAT	24	3	#N/A
CK1872924	#N/A	vvi-miR845c	Ogmr104	miR845c	AGACTCTGATACCAATTGATGCA	23	2	#N/A
CK0456802	#N/A	pab-miR1863	Ogmr105	miR1863	AGACTCTGATACCATGTAGAAAT	23	5	#N/A
CK0210271	#N/A	pab-miR1863	Ogmr106	miR1863	AGACTCTGATACCATGTAGAAATT	24	9	#N/A
CK5007772	#N/A	ppt-miR1023a-3p	Ogmr107	miR1023	AGAGAATTTGGTAGAAGAGTGCT	23	1	#N/A
CK1279405	#N/A	zma-miR319b*	Ogmr108	miR319b	AGAGAGCTTCCTTCAGTCCACTC	23	2	#N/A
CK4770661	#N/A	ath-miR5021	Ogmr109	miR5021	AGAGAGGAGAAGAAGAAGAAGAA	23	1	#N/A
CK2922225	#N/A	tae-miR5085	Ogmr110	miR5085	AGAGGACATTTTTTGTGGTCT	21	1	#N/A
CK3361204	#N/A	osa-miR1858a	Ogmr111	miR1858	AGAGGAGGACGGAGGTGGAGGCA	23	1	#N/A
CK9422484	#N/A	ath-miR854a	Ogmr112	miR854a	AGAGGATAGGGAGGAGAGAG	20	1	#N/A
CK2531472	#N/A	vvi-miR845c	Ogmr113	miR845c	AGAGGCTCTGATACCAACTGATT	23	1	#N/A
CK3757365	#N/A	gma-miR1507c*	Ogmr114	miR1507	AGAGGTGTTTGGGAGAGGAAGAA	23	1	#N/A
CK4733695	#N/A	mtr-miR5293	Ogmr115	miR5293	AGATCAAGTGGAAGGAAGAAGAC	23	1	#N/A
CK10946881	#N/A	zma-miR167h*	Ogmr116	miR167h	AGATCATCTTGCAGCTTCAAC	21	1	#N/A
CK1894512	#N/A	zma-miR167e*	Ogmr117	miR167e	AGATCATGTTGTGCAGTTTCATC	23	2	#N/A
CK6288471	#N/A	ath-miR5021	Ogmr118	miR5021	AGATGAAGAAGAAGTAGAAGAA	22	1	#N/A
CK3263753	#N/A	mtr-miR5293	Ogmr119	miR5293	AGATGAAGTAGAAGGAAGAAGCA	23	1	#N/A
CK10225777	#N/A	osa-miR5521	Ogmr120	miR5521	AGATGGCTGCATATCTGGCGATG	23	1	#N/A
CK10387683	#N/A	ath-miR5635a	Ogmr121	miR5635	AGATTAAGGAGTGTTAACGGC	21	1	#N/A
CK4142466	#N/A	mtr-miR5288	Ogmr122	miR5288	AGATTGAAGAACATAGAGATGAC	23	1	#N/A
CK10484015	#N/A	esi-miR3468*	Ogmr123	miR3468	AGCGAAAATGGACGAAATAGCA	22	1	#N/A
CK0700388	#N/A	gma-miR4403	Ogmr124	miR4403	AGCGACACGAACACGACACGACA	23	3	#N/A
CK5333606	#N/A	gma-miR4993	Ogmr125	miR4993	AGCGGCGGCGGTGGCGGACGA	21	1	#N/A
CK7936192	#N/A	aly-miR845a	Ogmr126	miR845a	AGCGGCTCTGATACTAGTAGATG	23	1	#N/A
CK11382308	#N/A	ath-miR829.1	Ogmr127	miR829.	AGCTCTGATACCAAATGATGCA	22	1	#N/A
CK5265946	#N/A	ath-miR829.1	Ogmr128	miR829.	AGCTCTGATACCAAATGATGTA	22	1	#N/A
CK9544321	#N/A	ath-miR829.1	Ogmr129	miR829.	AGCTCTGATACCAAATGATGTCT	23	1	#N/A
CK4119482	#N/A	vvi-miR845c	Ogmr130	miR845c	AGCTCTGATACCAACTTGACGG	22	1	#N/A
CK7463033	#N/A	vvi-miR845a	Ogmr131	miR845a	AGCTCTGATACCAAGTGACAC	21	1	#N/A
CK5920960	#N/A	vvi-miR845a	Ogmr132	miR845a	AGCTCTGATACCAATTTCAAA	21	1	#N/A
CK11047662	#N/A	osa-miR1863	Ogmr133	miR1863	AGCTCTGATACCAGTTGTTATGG	23	1	#N/A
CK3439403	#N/A	pab-miR1863	Ogmr134	miR1863	AGCTCTGATACCATGAAGAAGTT	23	1	#N/A
CK1183042	#N/A	pab-miR1863	Ogmr135	miR1863	AGCTCTGATACCATGAAGATTTT	23	2	#N/A
CK8910587	#N/A	ath-miR829.1	Ogmr136	miR829.	AGCTCTGATACCATGTAGGAAT	22	1	#N/A
CK0528808	#N/A	ath-miR5658	Ogmr137	miR5658	AGCTGAAGATGATGATGATGACAA	24	4	#N/A
CK1540461	#N/A	osa-miR319a-5p	Ogmr138	miR319a	AGCTGCCGACTCATTCATTC	20	2	#N/A
CK0367774	#N/A	zma-miR529*	Ogmr139	miR529*	AGCTGTGCCCTCTCTCTTCTTC	22	6	#N/A
CK4050737	#N/A	zma-miR529*	Ogmr140	miR529*	AGCTGTGTCCTCTCTCTTCTTC	22	1	#N/A
CK1045453	#N/A	mtr-miR5286a	Ogmr141	miR5286	AGGAAAACTGGAGGCAAAGGTCA	23	3	#N/A
CK1589370	#N/A	mtr-miR172	Ogmr142	miR172	AGGAAACACAGATGATGCTGCAG	23	2	#N/A
CK12076429	#N/A	ath-miR5021	Ogmr143	miR5021	AGGAAGAAGAAGAAGAAGGAA	21	1	#N/A
CK5528406	#N/A	gma-miR156f	Ogmr144	miR156f	AGGAAGAAGAGAGAGAGACACA	22	1	#N/A
CK8275284	#N/A	ppt-miR529e	Ogmr145	miR529e	AGGAAGAGAGAGAGTGCGCCA	21	1	#N/A
CK4690564	#N/A	zma-miR166c*	Ogmr146	miR166c	AGGAATGTTGTCTGGCTCGAGG	22	1	#N/A
CK7333153	#N/A	gma-miR166i-5p	Ogmr147	miR166i	AGGAATGTTGTCTGGTTCGA	20	1	#N/A
CK2754363	#N/A	gma-miR166i-5p	Ogmr148	miR166i	AGGAATGTTGTCTGGTTCGAT	21	1	#N/A
CK6404096	#N/A	ath-miR5021	Ogmr149	miR5021	AGGAGAAGAAGAAGAAGAGCAA	22	1	#N/A
CK6002867	#N/A	ath-miR5021	Ogmr150	miR5021	AGGAGAAGAAGAAGAAGGAGAA	22	1	#N/A
CK11806677	#N/A	vun-miR164	Ogmr151	miR164	AGGAGAAGGAGAGACACGTGCAC	23	1	#N/A
CK0356766	#N/A	vvi-miR845c	Ogmr152	miR845c	AGGAGCTCTGATACCAACTTGACG	24	6	#N/A
CK11701768	#N/A	mtr-miR5221	Ogmr153	miR5221	AGGAGGTGGATGTTTTGACTTTA	23	1	#N/A
CK2880025	#N/A	pta-miR1310	Ogmr154	miR1310	AGGCATCGGGGGCGCAACGTCCT	23	1	#N/A
CK11104791	#N/A	smo-miR1082a	Ogmr155	miR1082	AGGCGTTGGCCTGCTGGCGGT	21	1	#N/A
CK9421696	#N/A	vvi-miR845c	Ogmr156	miR845c	AGGCTCTGATACAACTTGATGCA	23	1	#N/A
CK5016548	#N/A	vvi-miR845c	Ogmr157	miR845c	AGGCTCTGATACAACTTGATGTA	23	1	#N/A
CK0593236	#N/A	vvi-miR845c	Ogmr158	miR845c	AGGCTCTGATACCAAATCTGACGC	24	4	#N/A
CK1019178	#N/A	ath-miR829.1	Ogmr159	miR829.	AGGCTCTGATACCAAATGATGCA	23	3	#N/A
CK4625174	#N/A	vvi-miR845c	Ogmr160	miR845c	AGGCTCTGATACCAACTGAAGCA	23	1	#N/A
CK6573120	#N/A	vvi-miR845c	Ogmr161	miR845c	AGGCTCTGATACCAACTGACGTC	23	1	#N/A
CK0312400	#N/A	vvi-miR845c	Ogmr162	miR845c	AGGCTCTGATACCAATTGATGCA	23	6	#N/A
CK0891930	#N/A	vvi-miR845c	Ogmr163	miR845c	AGGCTCTGATACCAATTGATGCGA	24	3	#N/A
CK9531738	#N/A	vvi-miR845c	Ogmr164	miR845c	AGGCTCTGATACCAATTGTTGAA	23	1	#N/A
CK4644953	#N/A	vvi-miR845c	Ogmr165	miR845c	AGGCTCTGATACCACTTGATGCA	23	1	#N/A
CK0929809	#N/A	vvi-miR845c	Ogmr166	miR845c	AGGCTCTGATACCACTTGTAGAG	23	3	#N/A
CK1608319	#N/A	osa-miR1863	Ogmr167	miR1863	AGGCTCTGATACCATGTAGAA	21	2	#N/A
CK0932922	#N/A	osa-miR1863	Ogmr168	miR1863	AGGCTCTGATACCATGTAGAAA	22	3	#N/A
CK0613351	#N/A	osa-miR1863	Ogmr169	miR1863	AGGCTCTGATACCATGTAGAAATA	24	4	#N/A
CK4888439	#N/A	pab-miR1863	Ogmr170	miR1863	AGGCTCTGATACCATGTAGAGAT	23	1	#N/A
CK0317081	#N/A	pab-miR1863	Ogmr171	miR1863	AGGCTCTGATACCATGTAGAGATT	24	6	#N/A
CK5450915	#N/A	ath-miR829.1	Ogmr172	miR829.	AGGCTCTGATACCATGTAGGAAT	23	1	#N/A
CK8237139	#N/A	osa-miR1863	Ogmr173	miR1863	AGGCTCTGATACCATGTGGAAAG	23	1	#N/A
CK1192773	#N/A	mtr-miR5284a	Ogmr174	miR5284	AGGGAAAAAGTGGAAGAAATCTA	23	2	#N/A
CK9646033	#N/A	osa-miR1877	Ogmr175	miR1877	AGGGTGACATGTGAATGATAGGT	23	1	#N/A
CK6408502	#N/A	zma-miR167d*	Ogmr176	miR167d	AGGTCATGCTCGGCAGCCTCAC	22	1	#N/A
CK4871470	#N/A	zma-miR167d*	Ogmr177	miR167d	AGGTCATGCTCGGCAGCCTCACT	23	1	#N/A
CK0857175	#N/A	osa-miR1877	Ogmr178	miR1877	AGGTGACATGTGAATGATAGGTGA	24	3	#N/A
CK8856796	#N/A	vvi-miR845c	Ogmr179	miR845c	AGTAGCTCTGATACCAGTTGATG	23	1	#N/A
CK0497243	#N/A	gma-miR4378a	Ogmr180	miR4378	AGTAGGACTGTCTTACGAAAGGTA	24	4	#N/A
CK4695245	#N/A	ath-miR414	Ogmr181	miR414	AGTCATCTTCCTCATCATCGTCA	23	1	#N/A
CK3263711	#N/A	osa-miR5072	Ogmr182	miR5072	AGTCCCCAGCGGAGTCGCCAG	21	1	#N/A
CK1156131	#N/A	ath-miR829.1	Ogmr183	miR829.	AGTCTCTGATACCAAATGATGCA	23	2	#N/A
CK0832343	#N/A	ath-miR829.1	Ogmr184	miR829.	AGTCTCTGATACCAACTGATGGAG	24	3	#N/A
CK9515155	#N/A	osa-miR1863	Ogmr185	miR1863	AGTCTCTGATACCATGTAGAAGT	23	1	#N/A
CK12240049	#N/A	ath-miR5021	Ogmr186	miR5021	AGTGAAGGAGAAGAAGAAGAAAA	23	1	#N/A
CK9012182	#N/A	tae-miR399	Ogmr187	miR399	AGTGCCAAAGGAGAATTGTC	20	1	#N/A
CK4831530	#N/A	pta-miR783	Ogmr188	miR783	AGTGCTAGGCTGGTTCATTTTCA	23	1	#N/A
CK8889619	#N/A	vvi-miR845c	Ogmr189	miR845c	AGTGCTCTGATACCAATCTGACG	23	1	#N/A
CK10351323	#N/A	osa-miR5072	Ogmr190	miR5072	AGTTCCCCAGCGGAGTCGCCACA	23	1	#N/A
CK7343581	#N/A	osa-miR440	Ogmr191	miR440	AGTTCTCTCTGTATGATCGGACA	23	1	#N/A
CK2591662	#N/A	ath-miR5658	Ogmr192	miR5658	ATAAGATGATGATGATGAAGACA	23	1	#N/A
CK11916833	#N/A	gma-miR3522	Ogmr193	miR3522	ATACCAAATGATGCAGTCGGA	21	1	#N/A
CK6572251	#N/A	rgl-miR5139	Ogmr194	miR5139	ATCAACCTGCTCTGATACCA	20	1	#N/A
CK2704376	#N/A	ppt-miR897	Ogmr195	miR897	ATCAAGTGGAATTTCAGCAAA	21	1	#N/A
CK8014401	#N/A	gma-miR1520k	Ogmr196	miR1520	ATCAGAACCTGACACATGACG	21	1	#N/A
CK5147006	#N/A	gma-miR1520k	Ogmr197	miR1520	ATCAGAACCTGACACATGACGT	22	1	#N/A
CK5042614	#N/A	zma-miR529	Ogmr198	miR529	ATCAGAGAGAGAGTACAGCCT	21	1	#N/A
CK0762036	#N/A	ath-miR845b	Ogmr199	miR845b	ATCAGCTCTGATACCAAGTTGAAG	24	3	#N/A
CK5639204	#N/A	osa-miR414	Ogmr200	miR414	ATCATCATCATCATTATCGTCCT	23	1	#N/A
CK11963855	#N/A	mtr-miR5556	Ogmr201	miR5556	ATCATGACGGAAGAAATCCAAGA	23	1	#N/A
CK8365136	#N/A	zma-miR393b*	Ogmr202	miR393b	ATCATGCGATCCTTTTGGAAT	21	1	#N/A
CK0649268	#N/A	ahy-miR3509-5p	Ogmr203	miR3509	ATCCTGTAGGAGAGCCGTTAGATA	24	4	#N/A
CK10320125	#N/A	osa-miR393b	Ogmr204	miR393b	ATCGAAAGGAATCGCATTGTCT	22	1	#N/A
CK11436663	#N/A	ppt-miR894	Ogmr205	miR894	ATCGATTCACGTCGGGTTCACCA	23	1	#N/A
CK7661654	#N/A	rgl-miR5139	Ogmr206	miR5139	ATCTAAACCTGGCTCTGATACCA	23	1	#N/A
CK6263663	#N/A	bgy-miR156	Ogmr207	miR156	ATCTGACAGAAGATAGAGAGCAC	23	1	#N/A
CK11661351	#N/A	ath-miR5021	Ogmr208	miR5021	ATCTGAGAAGAAGAAGAAGAACA	23	1	#N/A
CK3300710	#N/A	ath-miR167a	Ogmr209	miR167a	ATGAAGCTGCCAGCATGATCTA	22	1	#N/A
CK2610902	#N/A	ath-miR5021	Ogmr210	miR5021	ATGAAGTAGAAGAAGAAGAAGAA	23	1	#N/A
CK0789468	#N/A	vvi-miR845c	Ogmr211	miR845c	ATGACTCTGATACCAATTGATGCA	24	3	#N/A
CK9804419	#N/A	vvi-miR156h	Ogmr212	miR156h	ATGAGAGAAGAGATGAGAGCATT	23	1	#N/A
CK10051243	#N/A	ath-miR5021	Ogmr213	miR5021	ATGAGGAAGAAGAAGAAGAAAAT	23	1	#N/A
CK11620991	#N/A	bdi-miR397b	Ogmr214	miR397b	ATGAGGGCATCGTTGATGAAA	21	1	#N/A
CK5358486	#N/A	ath-miR5658	Ogmr215	miR5658	ATGATGATGATGATGCATGAACA	23	1	#N/A
CK12250662	#N/A	ath-miR5658	Ogmr216	miR5658	ATGATGATGATGATGTTCTGACA	23	1	#N/A
CK4122450	#N/A	ath-miR408	Ogmr217	miR408	ATGCACTGCCTCTCTCTGGC	20	1	#N/A
CK0499237	#N/A	ath-miR829.1	Ogmr218	miR829.	ATGCTCTGATACCACTTGATGGAT	24	4	#N/A
CK11696909	#N/A	ath-miR829.1	Ogmr219	miR829.	ATGCTCTGATACCATATAGAAAT	23	1	#N/A
CK7991801	#N/A	osa-miR1863	Ogmr220	miR1863	ATGCTCTGATACCATGAAGACTA	23	1	#N/A
CK12227916	#N/A	pab-miR1863	Ogmr221	miR1863	ATGCTCTGATACCATGTAGAC	21	1	#N/A
CK5790849	#N/A	ath-miR5021	Ogmr222	miR5021	ATGGAAGAAGAAGAAGACTA	20	1	#N/A
CK6121671	#N/A	mtr-miR5293	Ogmr223	miR5293	ATGGAAGAAGAAGAGGAAGAAGA	23	1	#N/A
CK8329201	#N/A	ath-miR5021	Ogmr224	miR5021	ATGGAAGGAAGAAGAAGAAGAA	22	1	#N/A
CK0817112	#N/A	pab-miR1863	Ogmr225	miR1863	ATGGCTCTGATACCATGTAGAAAT	24	3	#N/A
CK2122927	#N/A	csi-miR3946	Ogmr226	miR3946	ATGTAGAGAAGAGGGAGAGAGCC	23	2	#N/A
CK8363290	#N/A	gma-miR1520p	Ogmr227	miR1520	ATGTATGTAATTATGATGATGGT	23	1	#N/A
CK4347171	#N/A	mtr-miR5293	Ogmr228	miR5293	ATGTGAAGTGGAGAAGAAGAAGA	23	1	#N/A
CK2818296	#N/A	ppt-miR535a	Ogmr229	miR535a	ATTGACAACGAGAGAGCGCACGC	23	1	#N/A
CK3156287	#N/A	gma-miR156k	Ogmr230	miR156k	ATTGACAGAAGAGAGTGAGCAC	22	1	#N/A
CK9282846	#N/A	osa-miR159c	Ogmr231	miR159c	ATTGGAATTCAAGGAGCTCCA	21	1	#N/A
CK8999079	#N/A	mtr-miR5242	Ogmr232	miR5242	ATTGTAGAAACAAGAGATCGACA	23	1	#N/A
CK10149708	#N/A	bdi-miR5165	Ogmr233	miR5165	ATTGTTCGGCTCTAGGTAGGTTT	23	1	#N/A
CK5020845	#N/A	gma-miR1520p	Ogmr234	miR1520	ATTGTTGTTGTTGTGATGTCGGT	23	1	#N/A
CK9972864	#N/A	pti-miR5483	Ogmr235	miR5483	ATTTTTTGGATCGTATCGTTATA	23	1	#N/A
CK10598350	#N/A	tae-miR1134	Ogmr236	miR1134	CAAAGACACAAGAAGAAGAAGA	22	1	#N/A
CK12243969	#N/A	mtr-miR5207	Ogmr237	miR5207	CAAATGTCGGTTTGGACGGAT	21	1	#N/A
CK11244289	#N/A	tae-miR1134	Ogmr238	miR1134	CAACGACAAAGAAGATGAAGACT	23	1	#N/A
CK8361423	#N/A	ath-miR845a	Ogmr239	miR845a	CAAGCTCTGATACCAACTGATGG	23	1	#N/A
CK0125143	#N/A	pab-miR1863	Ogmr240	miR1863	CAAGCTCTGATACCATGTAGAAAT	24	14	#N/A
CK2053887	#N/A	mtr-miR5286a	Ogmr241	miR5286	CAAGGAAAACTGGAGGCAAAGG	22	2	#N/A
CK10160811	#N/A	gma-miR168b	Ogmr242	miR168b	CAATCGCTTGGTGCAGGTCGGG	22	1	#N/A
CK0973305	#N/A	aly-miR845b*	Ogmr243	miR845b	CAATTGGTATCAGAGCGAGACGAG	24	3	#N/A
CK10017137	#N/A	far-miR1134	Ogmr244	miR1134	CACAACAACAACAACAGAGAACGA	24	1	#N/A
CK3777230	#N/A	vvi-miR3623*	Ogmr245	miR3623	CACAACACTTCATCCAAGCACCA	23	1	#N/A
CK5609217	#N/A	gma-miR4403	Ogmr246	miR4403	CACGACACGACACGACACGGACA	23	1	#N/A
CK4225872	#N/A	gma-miR4403	Ogmr247	miR4403	CACGGACATGACACGACACGGAC	23	1	#N/A
CK2342882	#N/A	smo-miR1088-5p	Ogmr248	miR1088	CAGAAGAAAGAGAACTACGCAA	22	1	#N/A
CK1686033	#N/A	far-miR529	Ogmr249	miR529	CAGAAGAGAGTGAGCACACAT	21	2	#N/A
CK1456865	#N/A	gma-miR4403	Ogmr250	miR4403	CAGACACGAACACGACACGGA	21	2	#N/A
CK5149277	#N/A	mtr-miR5286b	Ogmr251	miR5286	CAGAGACTGGAGGAAGGGAAGGA	23	1	#N/A
CK10624063	#N/A	ath-miR169a	Ogmr252	miR169a	CAGCCAAGGATGACTTGCCG	20	1	#N/A
CK2562609	#N/A	ath-miR169a	Ogmr253	miR169a	CAGCCAAGGATGACTTGCCGAC	22	1	#N/A
CK5731930	#N/A	ath-miR169b	Ogmr254	miR169b	CAGCCAAGGATGACTTGCCGGC	22	1	#N/A
CK5136871	#N/A	ath-miR169a	Ogmr255	miR169a	CAGCCAAGGATGACTTGCCGGCA	23	1	#N/A
CK1207817	#N/A	ath-miR169a	Ogmr256	miR169a	CAGCCAAGGATGACTTGCCGT	21	2	#N/A
CK1568965	#N/A	gma-miR4993	Ogmr257	miR4993	CAGCGGCGGCGGAGGAGGTGA	21	2	#N/A
CK10171309	#N/A	bdi-miR408	Ogmr258	miR408	CAGGGATGAAGCAGGAGCTGC	21	1	#N/A
CK0945426	#N/A	pab-miR1863	Ogmr259	miR1863	CAGTCTCTGATACCATGTAGAAAT	24	3	#N/A
CK2377726	#N/A	zma-miR398a	Ogmr260	miR398a	CAGTGTGTTCTCAGGTCGCCCCC	23	1	#N/A
CK3107669	#N/A	mtr-miR2619b	Ogmr261	miR2619	CATAAGTTTTGATTGTTTTGGCA	23	1	#N/A
CK10341410	#N/A	mtr-miR2619b	Ogmr262	miR2619	CATAGGTTTTGATTGTTTTGGCA	23	1	#N/A
CK11863207	#N/A	ath-miR414	Ogmr263	miR414	CATCAACATCATCATCATCGTCA	23	1	#N/A
CK6633599	#N/A	ath-miR408	Ogmr264	miR408	CATGCACTGCCTCTTCCCTGGCT	23	1	#N/A
CK11965462	#N/A	aly-miR168a*	Ogmr265	miR168a	CATGCCTTGCATCAACTGAAT	21	1	#N/A
CK7385394	#N/A	gma-miR5672	Ogmr266	miR5672	CATGGCAGTGGAAGAAAGGGA	21	1	#N/A
CK4335977	#N/A	aly-miR845a	Ogmr267	miR845a	CATGGCTCTGATACCAGATGATG	23	1	#N/A
CK0358305	#N/A	aly-miR845a	Ogmr268	miR845a	CATGGCTCTGATACCAGATGATGC	24	6	#N/A
CK0847593	#N/A	zma-miR164c*	Ogmr269	miR164c	CATGTGCCCATCTTCTCCATC	21	3	#N/A
CK7159886	#N/A	zma-miR164c*	Ogmr270	miR164c	CATGTGCCCATCTTCTTCATC	21	1	#N/A
CK2011265	#N/A	ath-miR408	Ogmr271	miR408	CCATGCACTGCCTCTTCCCTGGC	23	2	#N/A
CK0659611	#N/A	aly-miR824*	Ogmr272	miR824*	CCATTCTCATCAATGGTCGTCGA	23	4	#N/A
CK3583557	#N/A	aly-miR845b	Ogmr273	miR845b	CCCGCTCTGATACCAAGATGAT	22	1	#N/A
CK3420972	#N/A	ppt-miR166j	Ogmr274	miR166j	CCCGGACCAGGCTTCATTCCCC	22	1	#N/A
CK11114864	#N/A	zma-miR168a*	Ogmr275	miR168a	CCCTACTTGCACCAAGTGAA	20	1	#N/A
CK0967522	#N/A	zma-miR168a*	Ogmr276	miR168a	CCCTACTTGCACCAAGTGAAT	21	3	#N/A
CK0240021	#N/A	zma-miR168b*	Ogmr277	miR168b	CCCTACTTGCATCAAGTGAAT	21	8	#N/A
CK5137777	#N/A	ppt-miR894	Ogmr278	miR894	CCGATTCACGTCGGGTTCACCA	22	1	#N/A
CK6517146	#N/A	peu-miR2911	Ogmr279	miR2911	CCGCCGGGGGACGGACTGGG	20	1	#N/A
CK4970590	#N/A	ath-miR845a	Ogmr280	miR845a	CCGCTCTGATACCAATTGTTGTG	23	1	#N/A
CK4602164	#N/A	cme-miR168	Ogmr281	miR168	CCGCTTGGTGCAGGTCGGGA	20	1	#N/A
CK8149868	#N/A	peu-miR2911	Ogmr282	miR2911	CCGGCCGGGGGACGGACTGTGA	22	1	#N/A
CK12108189	#N/A	pta-miR948	Ogmr283	miR948	CCGGCTGTGTGGGATCCAGA	20	1	#N/A
CK3537965	#N/A	osa-miR5072	Ogmr284	miR5072	CCTCCCCAGCGGAGTCGCCA	20	1	#N/A
CK6171236	#N/A	ppt-miR319c	Ogmr285	miR319c	CCTCTGAACTGAAGGGAGCTGCC	23	1	#N/A
CK12346869	#N/A	smo-miR156b	Ogmr286	miR156b	CCTGACAGAAGATAGAGAGCT	21	1	#N/A
CK5562472	#N/A	ath-miR166a	Ogmr287	miR166a	CCTGACCAGGCTTCATTCCCC	21	1	#N/A
CK2050592	#N/A	aly-miR168a*	Ogmr288	miR168a	CCTGCCTTGCATCAACTGAT	20	2	#N/A
CK11700729	#N/A	aly-miR168a*	Ogmr289	miR168a	CCTGCCTTGCATCAACTGTT	20	1	#N/A
CK2545692	#N/A	ptc-miR159f	Ogmr290	miR159f	CCTGTGGAGTGAAGGGAGATCGA	23	1	#N/A
CK1993167	#N/A	bdi-miR397b	Ogmr291	miR397b	CCTTGAGGGCAGCGTTGATGAAA	23	2	#N/A
CK12331397	#N/A	ppt-miR894	Ogmr292	miR894	CCTTTCACGTCGGGTTCACCA	21	1	#N/A
CK4359991	#N/A	ath-miR167a	Ogmr293	miR167a	CGAAGCTGCCAGCATGATCTA	21	1	#N/A
CK7978341	#N/A	ath-miR167d	Ogmr294	miR167d	CGAAGCTGCCAGCGTGATCTGG	22	1	#N/A
CK11442719	#N/A	ccl-miR167a	Ogmr295	miR167a	CGAAGTTGCCAGCATGATCTGA	22	1	#N/A
CK8712197	#N/A	ath-miR172a	Ogmr296	miR172a	CGAATCTGGATGATGCTGCAT	21	1	#N/A
CK8363295	#N/A	ath-miR156g	Ogmr297	miR156g	CGACAGAAGAGAGTGATCAC	20	1	#N/A
CK9057272	#N/A	ath-miR5021	Ogmr298	miR5021	CGAGAAAAGAGAAGAAGAAGAA	22	1	#N/A
CK0491332	#N/A	sbi-miR164c	Ogmr299	miR164c	CGAGAGAAGCAGGACACCGTGAGC	24	4	#N/A
CK6124533	#N/A	ptc-miR171l	Ogmr300	miR171l	CGAGCCGAACCAATATCACT	20	1	#N/A
CK0387017	#N/A	aly-miR845a	Ogmr301	miR845a	CGAGCTCTGATACCACGATGATGG	24	5	#N/A
CK3220772	#N/A	bdi-miR162	Ogmr302	miR162	CGATAAACCTCTGCATCCGGA	21	1	#N/A
CK12225948	#N/A	ath-miR854a	Ogmr303	miR854a	CGATGAGGAGTAGGGAGGAGGCC	23	1	#N/A
CK4726944	#N/A	ath-miR5021	Ogmr304	miR5021	CGATTGAAGGAGAAGAAGAAAA	22	1	#N/A
CK2455550	#N/A	ppt-miR160b	Ogmr305	miR160b	CGCGGGCTCCCTGTATGGCA	20	1	#N/A
CK3071315	#N/A	ppt-miR160b	Ogmr306	miR160b	CGCGGGCTCCCTGTATGGCAA	21	1	#N/A
CK7732627	#N/A	aly-miR845b	Ogmr307	miR845b	CGCTCTGATACCATATGATGCA	22	1	#N/A
CK8283771	#N/A	zma-miR529*	Ogmr308	miR529*	CGCTGTGCCCTCTCTCTTCTTC	22	1	#N/A
CK1519646	#N/A	ath-miR168a	Ogmr309	miR168a	CGCTTGGTGCAGGTCGGGAAA	21	2	#N/A
CK8258490	#N/A	ath-miR168a	Ogmr310	miR168a	CGCTTGGTGCAGGTCGGGAACT	22	1	#N/A
CK7138871	#N/A	ath-miR168a	Ogmr311	miR168a	CGCTTGGTGCAGGTCGGGAAT	21	1	#N/A
CK5676217	#N/A	ath-miR168a	Ogmr312	miR168a	CGCTTGGTGCAGGTCGGGGAC	21	1	#N/A
CK9767889	#N/A	gma-miR4403	Ogmr313	miR4403	CGGACACAACACGACACGGACAT	23	1	#N/A
CK11270345	#N/A	gma-miR4403	Ogmr314	miR4403	CGGACACGACACGACACGGACAC	23	1	#N/A
CK0860809	#N/A	gma-miR4403	Ogmr315	miR4403	CGGACACGACACGGACACGGACA	23	3	#N/A
CK8507890	#N/A	gma-miR4403	Ogmr316	miR4403	CGGACACGACACGGACACGGGAC	23	1	#N/A
CK5056722	#N/A	gma-miR4403	Ogmr317	miR4403	CGGACACGGCAACACGACACGGA	23	1	#N/A
CK0936959	#N/A	gma-miR4403	Ogmr318	miR4403	CGGACACGGCGACACGACACGGAC	24	3	#N/A
CK9900613	#N/A	crt-miR166b	Ogmr319	miR166b	CGGACCAGGCTTCATTCCCTT	21	1	#N/A
CK7876474	#N/A	ctr-miR166	Ogmr320	miR166	CGGACCAGGCTTTATTCCCCT	21	1	#N/A
CK7002269	#N/A	ctr-miR166	Ogmr321	miR166	CGGACCAGGGTTCATTCCCCC	21	1	#N/A
CK5064223	#N/A	aly-miR845a	Ogmr322	miR845a	CGGAGCTCTGATACCAGCTGATA	23	1	#N/A
CK7578947	#N/A	gma-miR4403	Ogmr323	miR4403	CGGATACGACACGACACGGACA	22	1	#N/A
CK5087854	#N/A	peu-miR2911	Ogmr324	miR2911	CGGCCGGGGGACGGACTGCGA	21	1	#N/A
CK2959327	#N/A	peu-miR2911	Ogmr325	miR2911	CGGCCGGGGGACGGACTGGGAA	22	1	#N/A
CK0830780	#N/A	ath-miR845a	Ogmr326	miR845a	CGGCTCTGATACCAACTGATAACG	24	3	#N/A
CK4900905	#N/A	ath-miR845a	Ogmr327	miR845a	CGGCTCTGATACCAACTGATGTA	23	1	#N/A
CK10048750	#N/A	ath-miR845a	Ogmr328	miR845a	CGGCTCTGATACCAATTGTTAG	22	1	#N/A
CK11598160	#N/A	ath-miR845a	Ogmr329	miR845a	CGGCTCTGATACCAATTGTTAGT	23	1	#N/A
CK4728604	#N/A	ath-miR845a	Ogmr330	miR845a	CGGCTCTGATACCACCTGATGGA	23	1	#N/A
CK1555051	#N/A	aly-miR845a	Ogmr331	miR845a	CGGCTCTGATACCAGATGTAGGT	23	2	#N/A
CK2712199	#N/A	aly-miR845a	Ogmr332	miR845a	CGGCTCTGATACCATGAAGACTG	23	1	#N/A
CK10041665	#N/A	ath-miR845a	Ogmr333	miR845a	CGGCTTTGATACCAATTGTTGGG	23	1	#N/A
CK7476694	#N/A	gma-miR171b-3p	Ogmr334	miR171b	CGGGCCGAACCAATATCACTC	21	1	#N/A
CK4542831	#N/A	peu-miR2916	Ogmr335	miR2916	CGGGCTCGAAGACGATCACAT	21	1	#N/A
CK1379265	#N/A	peu-miR2916	Ogmr336	miR2916	CGGGGCTCGAAGACGATCAGAT	22	2	#N/A
CK7772038	#N/A	zma-miR2275b-5p	Ogmr337	miR2275	CGGTTAGAGGCAACTGAAGAC	21	1	#N/A
CK9150758	#N/A	mtr-miR5296	Ogmr338	miR5296	CGTGTGTGGGTGTGAAGAGGTGT	23	1	#N/A
CK8666313	#N/A	ppt-miR894	Ogmr339	miR894	CGTGTTCACGTCGGGTTCACCA	22	1	#N/A
CK11156161	#N/A	ppt-miR894	Ogmr340	miR894	CGTTTCACGTCGCGTTCACCA	21	1	#N/A
CK10510108	#N/A	ppt-miR894	Ogmr341	miR894	CGTTTCACGTCGGGTTCCCA	20	1	#N/A
CK1173709	#N/A	ppt-miR894	Ogmr342	miR894	CGTTTCGCGTCGGGTTCACCA	21	2	#N/A
CK7212226	#N/A	ppt-miR894	Ogmr343	miR894	CGTTTTACGTCGGGTTCATCA	21	1	#N/A
CK7633043	#N/A	aly-miR165a*	Ogmr344	miR165a	CTAAATGTTGTCTGGATCGTAGG	23	1	#N/A
CK3584998	#N/A	rgl-miR5139	Ogmr345	miR5139	CTAACCTGGCTCTGATACCA	20	1	#N/A
CK5257632	#N/A	aly-miR845b*	Ogmr346	miR845b	CTACAAGTGGTATCAGAGCAAGG	23	1	#N/A
CK2044434	#N/A	ath-miR156g	Ogmr347	miR156g	CTACAGAAGAGAGTGAGCAC	20	2	#N/A
CK10759659	#N/A	pab-miR1863	Ogmr348	miR1863	CTAGGCTCTGATACCATGTAGAT	23	1	#N/A
CK5799124	#N/A	ath-miR2936	Ogmr349	miR2936	CTATGGAGGAGAACAGCAGACAG	23	1	#N/A
CK4072122	#N/A	aly-miR168a*	Ogmr350	miR168a	CTCGCCTTGCATCAACTGAAT	21	1	#N/A
CK0773336	#N/A	aly-miR845b	Ogmr351	miR845b	CTCGCTCTGATACCAAATGATGCA	24	3	#N/A
CK6603115	#N/A	aly-miR845b	Ogmr352	miR845b	CTCGCTCTGATACCAACTGATAC	23	1	#N/A
CK1180502	#N/A	aly-miR845b	Ogmr353	miR845b	CTCGCTCTGATACCACATGACGC	23	2	#N/A
CK3192288	#N/A	ath-miR168a	Ogmr354	miR168a	CTCGCTTGGTGCAGGTCGGGAC	22	1	#N/A
CK7801805	#N/A	bdi-miR166e	Ogmr355	miR166e	CTCGGACCACGCTTCATTCCC	21	1	#N/A
CK2799306	#N/A	bdi-miR166e	Ogmr356	miR166e	CTCGGACCAGGCCTCATTCCC	21	1	#N/A
CK10371486	#N/A	bdi-miR166e	Ogmr357	miR166e	CTCGGACCAGGCTTAATTCCCC	22	1	#N/A
CK4244891	#N/A	bdi-miR166e	Ogmr358	miR166e	CTCGGACCAGGCTTCATCCC	20	1	#N/A
CK2194577	#N/A	bdi-miR166e	Ogmr359	miR166e	CTCGGACCAGGCTTCATTCAC	21	2	#N/A
CK6846836	#N/A	ctr-miR166	Ogmr360	miR166	CTCGGACCAGGCTTCATTCCCAC	23	1	#N/A
CK10919214	#N/A	ctr-miR166	Ogmr361	miR166	CTCGGACCAGGCTTCATTCCCCC	23	1	#N/A
CK4637949	#N/A	bdi-miR166e	Ogmr362	miR166e	CTCGGACCAGGCTTCATTCGC	21	1	#N/A
CK11478490	#N/A	bdi-miR166e	Ogmr363	miR166e	CTCGGACCAGGCTTCATTGCC	21	1	#N/A
CK2279742	#N/A	bdi-miR166e	Ogmr364	miR166e	CTCGGACCAGGCTTCATTTTC	21	2	#N/A
CK11421558	#N/A	bdi-miR166e	Ogmr365	miR166e	CTCGGACCAGGCTTCTTTCCCC	22	1	#N/A
CK8888534	#N/A	bdi-miR166e	Ogmr366	miR166e	CTCGGACCAGGGTTGATTCCC	21	1	#N/A
CK8525402	#N/A	bdi-miR166e	Ogmr367	miR166e	CTCGGACCATGCTTCATTCCCC	22	1	#N/A
CK7972411	#N/A	bdi-miR166e	Ogmr368	miR166e	CTCGGACCCAGCTTCATTCCC	21	1	#N/A
CK7306984	#N/A	bdi-miR166e	Ogmr369	miR166e	CTCGGATTAGGCTTCATTCCC	21	1	#N/A
CK11663734	#N/A	bdi-miR166e	Ogmr370	miR166e	CTCGTACCAGGCTTCATTCCC	21	1	#N/A
CK12223914	#N/A	ath-miR829.1	Ogmr371	miR829.	CTCTGATACCAAATGATGTAAAC	23	1	#N/A
CK5582091	#N/A	ath-miR829.1	Ogmr372	miR829.	CTCTGATACCAACTGATGGATGT	23	1	#N/A
CK2518505	#N/A	osa-miR1863	Ogmr373	miR1863	CTCTGATACCATGTTAGAATTCA	23	1	#N/A
CK10230773	#N/A	gma-miR156k	Ogmr374	miR156k	CTGAAAGAAGAGAGTGAGCAC	21	1	#N/A
CK11843450	#N/A	ath-miR5021	Ogmr375	miR5021	CTGAAGAAGTAGAAGAAGAAACA	23	1	#N/A
CK6290005	#N/A	osa-miR167d	Ogmr376	miR167d	CTGAAGCTCCAGCTGATGTG	20	1	#N/A
CK9379132	#N/A	mtr-miR5236a	Ogmr377	miR5236	CTGAATTTTCGGGAGATTTTGGT	23	1	#N/A
CK2344413	#N/A	gma-miR156k	Ogmr378	miR156k	CTGACAAAAGAGAGTGAGCAC	21	1	#N/A
CK0551823	#N/A	csi-miR535	Ogmr379	miR535	CTGACAATGAGAGAGAGCACG	21	4	#N/A
CK4391309	#N/A	smo-miR156b	Ogmr380	miR156b	CTGACAGAAATAGAGAGCAC	20	1	#N/A
CK11800116	#N/A	smo-miR156b	Ogmr381	miR156b	CTGACAGAAGAAGAGAGCAC	20	1	#N/A
CK7344145	#N/A	gma-miR156k	Ogmr382	miR156k	CTGACAGAAGAGAGTGAGAAC	21	1	#N/A
CK11781950	#N/A	smo-miR156b	Ogmr383	miR156b	CTGACAGAAGATAGAGAGCACGC	23	1	#N/A
CK5165184	#N/A	smo-miR156b	Ogmr384	miR156b	CTGACAGAAGATAGAGGGCAT	21	1	#N/A
CK9015043	#N/A	smo-miR156b	Ogmr385	miR156b	CTGACAGAAGATTGAGAGCACT	22	1	#N/A
CK5483730	#N/A	smo-miR156b	Ogmr386	miR156b	CTGACATAAGATAGAGAGTAC	21	1	#N/A
CK11214879	#N/A	ath-miR5021	Ogmr387	miR5021	CTGAGACGAAGAAGAAGAACA	21	1	#N/A
CK3204023	#N/A	ath-miR5021	Ogmr388	miR5021	CTGAGACGAAGAAGAAGAACAAG	23	1	#N/A
CK11709803	#N/A	ath-miR5640	Ogmr389	miR5640	CTGAGGAGAAGAAAGTAGATTCA	23	1	#N/A
CK6825197	#N/A	ath-miR845a	Ogmr390	miR845a	CTGCTCTGATACCAAATGATGC	22	1	#N/A
CK0991466	#N/A	aly-miR845a	Ogmr391	miR845a	CTGCTCTGATACCAGTTGATCCAG	24	3	#N/A
CK9217069	#N/A	aly-miR845a	Ogmr392	miR845a	CTGCTCTGATACCAGTTGTTGCA	23	1	#N/A
CK5624917	#N/A	osa-miR1863	Ogmr393	miR1863	CTGCTCTGATACCATGTAGAATA	23	1	#N/A
CK0906177	#N/A	vvi-miR845d	Ogmr394	miR845d	CTGGCTCTGATACCAATCTGACGA	24	3	#N/A
CK10430346	#N/A	zma-miR408b*	Ogmr395	miR408b	CTGGGATGAGGCAGAGCAGG	20	1	#N/A
CK3305949	#N/A	ahy-miR408-5p	Ogmr396	miR408-	CTGGGATGAGGCAGAGCATA	20	1	#N/A
CK2187605	#N/A	aly-miR845a	Ogmr397	miR845a	CTGGGCTCTGATACCAGATGGTG	23	2	#N/A
CK3699721	#N/A	ppt-miR1024a	Ogmr398	miR1024	CTGGTTGGATTGGAGGCCATCA	22	1	#N/A
CK8697559	#N/A	vvi-miR2950	Ogmr399	miR2950	CTTCATCTCTTGCACACTGGA	21	1	#N/A
CK3972116	#N/A	bdi-miR166e	Ogmr400	miR166e	CTTCGGACCAGGCTTCATTCC	21	1	#N/A
CK2673301	#N/A	bdi-miR397b	Ogmr401	miR397b	CTTGAGAGCAGCGTTGATGAAA	22	1	#N/A
CK0328724	#N/A	sly-miR397	Ogmr402	miR397	CTTGAGGGCAGCGTTGATGA	20	6	#N/A
CK1263598	#N/A	bdi-miR397b	Ogmr403	miR397b	CTTGAGGGCAGCGTTGATGAAAT	23	2	#N/A
CK5239664	#N/A	ptc-miR169ab	Ogmr404	miR169a	CTTGCCAAGGACGACTTACCCCA	23	1	#N/A
CK6957883	#N/A	osa-miR528	Ogmr405	miR528	CTTGGAAGGGGCACGCAGAGGAG	23	1	#N/A
CK5528547	#N/A	ppt-miR319c	Ogmr406	miR319c	CTTGGACTGAAGGGAGCTCCC	21	1	#N/A
CK0789346	#N/A	ppt-miR319c	Ogmr407	miR319c	CTTGGACTGAAGGGAGCTCCCA	22	3	#N/A
CK4507219	#N/A	ppt-miR319c	Ogmr408	miR319c	CTTGGACTGAAGGGAGCTCCCTA	23	1	#N/A
CK5735268	#N/A	ppt-miR319c	Ogmr409	miR319c	CTTGGACTGAAGGGAGCTCCCTT	23	1	#N/A
CK5510004	#N/A	sof-miR159c	Ogmr410	miR159c	CTTGGATTGAAGGCAGCTCC	20	1	#N/A
CK2149896	#N/A	pta-miR159c	Ogmr411	miR159c	CTTGGATTGAAGGGACCCCC	20	2	#N/A
CK4997965	#N/A	sof-miR159c	Ogmr412	miR159c	CTTGGATTGAAGGGACCTCC	20	1	#N/A
CK7143009	#N/A	osa-miR159f	Ogmr413	miR159f	CTTGGATTGAAGGGAGCTCA	20	1	#N/A
CK1187144	#N/A	pta-miR159c	Ogmr414	miR159c	CTTGGATTGAAGGGAGCTCCC	21	2	#N/A
CK2459747	#N/A	sof-miR159c	Ogmr415	miR159c	CTTGGATTGAAGGGAGCTCCG	21	1	#N/A
CK2811777	#N/A	sof-miR159c	Ogmr416	miR159c	CTTGGATTGAAGGGAGCTCCTC	22	1	#N/A
CK4355676	#N/A	sof-miR159c	Ogmr417	miR159c	CTTGGATTGAAGGGAGCTCCTGC	23	1	#N/A
CK1988613	#N/A	osa-miR159f	Ogmr418	miR159f	CTTGGATTGAAGGGAGCTTC	20	2	#N/A
CK4594153	#N/A	pta-miR159c	Ogmr419	miR159c	CTTGGATTGAAGGGAGTCCC	20	1	#N/A
CK3139224	#N/A	sof-miR159c	Ogmr420	miR159c	CTTGGATTGAATGGAGCTCC	20	1	#N/A
CK3111346	#N/A	mtr-miR5281a	Ogmr421	miR5281	CTTGTCATTTAGGATCGGAGGGA	23	1	#N/A
CK9427897	#N/A	ppt-miR894	Ogmr422	miR894	CTTTCACGTCGGGTTCACCA	20	1	#N/A
CK5172334	#N/A	aqc-miR159	Ogmr423	miR159	CTTTGAACTGAAGGGAGCTA	20	1	#N/A
CK7544212	#N/A	ppt-miR319c	Ogmr424	miR319c	CTTTGAACTGAAGGGAGCTGCCC	23	1	#N/A
CK8050357	#N/A	ath-miR857	Ogmr425	miR857	CTTTGGTCTGTTGAAGGTGTA	21	1	#N/A
CK3550794	#N/A	gma-miR5380a	Ogmr426	miR5380	GAAAATGATTGGATAAGGATGGG	23	1	#N/A
CK10787314	#N/A	tae-miR1134	Ogmr427	miR1134	GAACAACACAGAAGAAGGAACAT	23	1	#N/A
CK2943464	#N/A	mtr-miR5227	Ogmr428	miR5227	GAAGAAGAAGAAGATCGACTGAA	23	1	#N/A
CK8249894	#N/A	bgy-miR529	Ogmr429	miR529	GAAGAAGAGAGGGATGGTGGTG	22	1	#N/A
CK7813737	#N/A	bgy-miR529	Ogmr430	miR529	GAAGAAGAGCAGAGTGGAACAG	22	1	#N/A
CK4850010	#N/A	osa-miR1858a	Ogmr431	miR1858	GAAGAATGACGGAGTGGGGCG	21	1	#N/A
CK1150429	#N/A	gma-miR4346	Ogmr432	miR4346	GAAGACAACACGAGAAGCTGGCA	23	2	#N/A
CK0776667	#N/A	gma-miR4374a	Ogmr433	miR4374	GAAGACGGTCGTGGTGTCGCA	21	3	#N/A
CK10812109	#N/A	mtr-miR5284h	Ogmr434	miR5284	GAAGATCAAGTGGAGGAATCTT	22	1	#N/A
CK11199951	#N/A	gma-miR5376	Ogmr435	miR5376	GAAGATTTGAAGATTGGGGAC	21	1	#N/A
CK1698064	#N/A	ath-miR167a	Ogmr436	miR167a	GAAGCTGCCAGCATGATCTA	20	2	#N/A
CK11054614	#N/A	bna-miR167a	Ogmr437	miR167a	GAAGCTGCCAGCGTGATCTGAA	22	1	#N/A
CK6779772	#N/A	ath-miR167d	Ogmr438	miR167d	GAAGCTGCCAGCGTGATCTGG	21	1	#N/A
CK8928108	#N/A	zma-miR166c*	Ogmr439	miR166c	GAATGTTGTCTGGCTCGAGGCT	22	1	#N/A
CK6493416	#N/A	zma-miR166a*	Ogmr440	miR166a	GAATGTTGTCTGGCTCGAGGGA	22	1	#N/A
CK3857399	#N/A	aly-miR165a*	Ogmr441	miR165a	GAATGTTGTCTGGTTCGAAG	20	1	#N/A
CK8066742	#N/A	osa-miR5072	Ogmr442	miR5072	GAATTTCCCCAGCGGAGTCGCCA	23	1	#N/A
CK0951552	#N/A	osa-miR5537	Ogmr443	miR5537	GAATTTTGTATGGATCGTTTTGAC	24	3	#N/A
CK3924353	#N/A	aqc-miR535	Ogmr444	miR535	GACAACGAGAGAGGGCACGCT	21	1	#N/A
CK0680372	#N/A	gma-miR171b-3p	Ogmr445	miR171b	GACGAGCCGAACCAATATCACTC	23	3	#N/A
CK8383845	#N/A	osa-miR5077	Ogmr446	miR5077	GACTCACGTCGGGTTCACCA	20	1	#N/A
CK3497578	#N/A	aly-miR845a	Ogmr447	miR845a	GACTCTGATACCAGTTGTTGC	21	1	#N/A
CK0826181	#N/A	gma-miR4993	Ogmr448	miR4993	GACTGCCGGCGGCGGTGGAGGGTG	24	3	#N/A
CK8334051	#N/A	mtr-miR2592bm	Ogmr449	miR2592	GAGAAAACATGAATGTTCGGATA	23	1	#N/A
CK9279163	#N/A	zma-miR396e*	Ogmr450	miR396e	GAGACGAAGGAAGCCGTGGGAAG	23	1	#N/A
CK2707756	#N/A	csi-miR3946	Ogmr451	miR3946	GAGAGGAACAGAGAAGAGAGCAC	23	1	#N/A
CK6053027	#N/A	ath-miR854a	Ogmr452	miR854a	GAGAGGATAGGGAGGAAGGAGAA	23	1	#N/A
CK9143464	#N/A	gma-miR171b-3p	Ogmr453	miR171b	GAGCCGAACCAATATCACTC	20	1	#N/A
CK7882318	#N/A	vvi-miR845a	Ogmr454	miR845a	GAGCTCTGATACCAGTTGAA	20	1	#N/A
CK0601598	#N/A	zma-miR319b*	Ogmr455	miR319b	GAGCTTCCTTCAGTCCACTC	20	4	#N/A
CK1200202	#N/A	bgy-miR529	Ogmr456	miR529	GAGGAAAGAGATGGATGGAG	20	2	#N/A
CK10827603	#N/A	csi-miR3946	Ogmr457	miR3946	GAGGAACAGAGAAGAGAGCAC	21	1	#N/A
CK2539952	#N/A	aly-miR408*	Ogmr458	miR408*	GAGGAACGAGCAGAGCATGGG	21	1	#N/A
CK4554518	#N/A	ath-miR5021	Ogmr459	miR5021	GAGGAAGAAGAAGAAGGACAA	21	1	#N/A
CK3012635	#N/A	ath-miR5659	Ogmr460	miR5659	GAGGAAGAATCTTTGGAACGGTA	23	1	#N/A
CK8172884	#N/A	bgy-miR529	Ogmr461	miR529	GAGGAAGAGAGATGGTCGGAG	21	1	#N/A
CK11105415	#N/A	ath-miR5021	Ogmr462	miR5021	GAGGAGAAGAAGAAGAACAAG	21	1	#N/A
CK6572751	#N/A	ath-miR5021	Ogmr463	miR5021	GAGGAGAAGAAGAAGAAGAAACA	23	1	#N/A
CK7662226	#N/A	ath-miR854a	Ogmr464	miR854a	GAGGAGGAAGAGGAAGAGGAG	21	1	#N/A
CK5286402	#N/A	ath-miR854a	Ogmr465	miR854a	GAGGAGTGCTAGGGAGGAGGAG	22	1	#N/A
CK0568489	#N/A	pab-miR1863	Ogmr466	miR1863	GAGGCTCTGATACCATGTAGAAAT	24	4	#N/A
CK3284216	#N/A	osa-miR5074	Ogmr467	miR5074	GAGGGCCACCGTCGGGCATCGGA	23	1	#N/A
CK9931665	#N/A	osa-miR1858a	Ogmr468	miR1858	GAGGGGAGGAGGGAGTGGAGGTC	23	1	#N/A
CK6673963	#N/A	gma-miR4993	Ogmr469	miR4993	GAGGTGGCGGCGGTGGAGAT	20	1	#N/A
CK2592660	#N/A	ath-miR5021	Ogmr470	miR5021	GAGTAGAAAGAAGAAGAAGAA	21	1	#N/A
CK11186578	#N/A	cre-miR1171	Ogmr471	miR1171	GAGTGGAGTGGAGTGGAGTGGAG	23	1	#N/A
CK5787661	#N/A	ath-miR5659	Ogmr472	miR5659	GATAAGAGTCTTTTGGAACGGTC	23	1	#N/A
CK7902386	#N/A	zma-miR167e*	Ogmr473	miR167e	GATCATGTTGTGCAGTTTCATC	22	1	#N/A
CK0917550	#N/A	mtr-miR5293	Ogmr474	miR5293	GATCGGAGAAGAGGAAGGAAGGA	23	3	#N/A
CK9453938	#N/A	ptc-miR1446a	Ogmr475	miR1446	GATCTGAACTCTCTCCCTCTA	21	1	#N/A
CK4362908	#N/A	mtr-miR5253	Ogmr476	miR5253	GATGAAAAGATTTGTTTGGGA	21	1	#N/A
CK4395508	#N/A	mtr-miR5293	Ogmr477	miR5293	GATGAAGAAGAGGAAGAAGAATA	23	1	#N/A
CK10260307	#N/A	mtr-miR5284a	Ogmr478	miR5284	GATGAGAAAAGTGGAAGAAATCT	23	1	#N/A
CK11381367	#N/A	ath-miR5658	Ogmr479	miR5658	GATGATGATGATGACGATGACGA	23	1	#N/A
CK10769432	#N/A	mtr-miR5284a	Ogmr480	miR5284	GATGGAAAAAGTGGAAGAAATCT	23	1	#N/A
CK0333131	#N/A	mtr-miR5298b	Ogmr481	miR5298	GATGGAGAAGTATAGAGAGATGAA	24	6	#N/A
CK0615082	#N/A	mtr-miR5298b	Ogmr482	miR5298	GATGGAGATGGAGATGAAGATGGA	24	4	#N/A
CK10899538	#N/A	mtr-miR5556	Ogmr483	miR5556	GATGGCGGAAGAAATCAAAA	20	1	#N/A
CK3894227	#N/A	mtr-miR5284a	Ogmr484	miR5284	GATGGGAAAAGTGGAAGAAATCT	23	1	#N/A
CK1224477	#N/A	mtr-miR5284h	Ogmr485	miR5284	GATGGTCAAAGTGGAGGAATGCA	23	2	#N/A
CK9435414	#N/A	gma-miR4993	Ogmr486	miR4993	GATGTCGGCGGCGGTGGAGGCG	22	1	#N/A
CK3195373	#N/A	zma-miR408b*	Ogmr487	miR408b	GCAGGATGAGGCAGAGCATG	20	1	#N/A
CK0626306	#N/A	pab-miR1863	Ogmr488	miR1863	GCAGGCTCTGATACCATGTAGAAT	24	4	#N/A
CK7172986	#N/A	gma-miR4369	Ogmr489	miR4369	GCATCATGGATCCGGAAGTGGCA	23	1	#N/A
CK11514068	#N/A	osa-miR1318	Ogmr490	miR1318	GCATGGAGATGACACCGACC	20	1	#N/A
CK8147734	#N/A	gma-miR4403	Ogmr491	miR4403	GCCACACGAACACGACACGGACA	23	1	#N/A
CK9020349	#N/A	aly-miR845a	Ogmr492	miR845a	GCCGCTCTGATACCAGTTGTTGC	23	1	#N/A
CK11706749	#N/A	zma-miR408b*	Ogmr493	miR408b	GCCGGGATGAGGCAGAGCATG	21	1	#N/A
CK6675143	#N/A	peu-miR2911	Ogmr494	miR2911	GCCGGGGGACGTACTGGGAA	20	1	#N/A
CK5229644	#N/A	gma-miR4403	Ogmr495	miR4403	GCGACACAGACACGACACGGACA	23	1	#N/A
CK6585730	#N/A	gma-miR4403	Ogmr496	miR4403	GCGACACGAACACGACACGACT	22	1	#N/A
CK2138204	#N/A	gma-miR4403	Ogmr497	miR4403	GCGACACGGACACGACACGGACA	23	2	#N/A
CK12118043	#N/A	bdi-miR162	Ogmr498	miR162	GCGATAAACCTCTGCATCCGGC	22	1	#N/A
CK11834534	#N/A	bgy-miR529	Ogmr499	miR529	GCGGAAGAGAGATGGTAGAGAT	22	1	#N/A
CK0308563	#N/A	gma-miR4403	Ogmr500	miR4403	GCGGACACAACACGACACGGACAT	24	7	#N/A
CK8275142	#N/A	mtr-miR5270a	Ogmr501	miR5270	GCGGAGGGGTATTTTGGTCATTT	23	1	#N/A
CK3823999	#N/A	zma-miR399g*	Ogmr502	miR399g	GCGGCAACCCCCCGTTTGGCA	21	1	#N/A
CK3595970	#N/A	gma-miR4993	Ogmr503	miR4993	GCGGCGGCGGCGGTGGAGGA	20	1	#N/A
CK3424448	#N/A	gma-miR4993	Ogmr504	miR4993	GCGGCGGCGGCGGTGGTGGAG	21	1	#N/A
CK10141299	#N/A	zma-miR160d*	Ogmr505	miR160d	GCGTGCGAGGAGCCAAGCATT	21	1	#N/A
CK3383576	#N/A	aly-miR156e*	Ogmr506	miR156e	GCTCACCCTCTCTCTGTCACC	21	1	#N/A
CK0929122	#N/A	zma-miR156b*	Ogmr507	miR156b	GCTCACCCTCTCTCTGTCGC	20	3	#N/A
CK0984308	#N/A	aly-miR156b*	Ogmr508	miR156b	GCTCACCTCTCTATCTGTCAGAC	23	3	#N/A
CK1449153	#N/A	zma-miR156a*	Ogmr509	miR156a	GCTCACTACTCTCTCTGTCAGA	22	2	#N/A
CK11224345	#N/A	aly-miR156c*	Ogmr510	miR156c	GCTCACTCTCTATCTGTCAGA	21	1	#N/A
CK0997271	#N/A	aly-miR156c*	Ogmr511	miR156c	GCTCACTCTCTATCTGTCGA	20	3	#N/A
CK11719180	#N/A	aly-miR156c*	Ogmr512	miR156c	GCTCACTCTCTATCTGTGGAC	21	1	#N/A
CK12117541	#N/A	zma-miR156d*	Ogmr513	miR156d	GCTCACTTCTCTACCTGTCAG	21	1	#N/A
CK7153548	#N/A	aly-miR156c*	Ogmr514	miR156c	GCTCATTCTCTATCTGTCGAC	21	1	#N/A
CK7694511	#N/A	ath-miR829.1	Ogmr515	miR829.	GCTCTGATACCAACTGATGACTA	23	1	#N/A
CK10973213	#N/A	pab-miR1863	Ogmr516	miR1863	GCTCTGATACCAACTGTTAAGAT	23	1	#N/A
CK3784022	#N/A	osa-miR1863	Ogmr517	miR1863	GCTCTGATACCACTGTTAGATGA	23	1	#N/A
CK0290690	#N/A	pab-miR1863	Ogmr518	miR1863	GCTCTGATACCACTTGTAGAGATT	24	7	#N/A
CK2204889	#N/A	osa-miR1863	Ogmr519	miR1863	GCTCTGATACCATGTAGAATACT	23	2	#N/A
CK6221269	#N/A	osa-miR1863	Ogmr520	miR1863	GCTCTGATACCATGTAGAGTTCT	23	1	#N/A
CK12012602	#N/A	gma-miR156k	Ogmr521	miR156k	GCTGACAGAAGAGAGTGAGCA	21	1	#N/A
CK5529838	#N/A	osa-miR164d	Ogmr522	miR164d	GCTGGAGAAGCAGGGCACGTGT	22	1	#N/A
CK9006583	#N/A	zma-miR408b*	Ogmr523	miR408b	GCTGGGATGAGGCAGAGCATGGA	23	1	#N/A
CK9816078	#N/A	ahy-miR408-5p	Ogmr524	miR408-	GCTGGGATGAGGCAGAGCATGTA	23	1	#N/A
CK0718228	#N/A	ahy-miR408-5p	Ogmr525	miR408-	GCTGGGATTAGGCAGAGCATG	21	3	#N/A
CK7026070	#N/A	mtr-miR4414a	Ogmr526	miR4414	GCTGGGTGACTCGTTGGTTAA	21	1	#N/A
CK9134915	#N/A	zma-miR529*	Ogmr527	miR529*	GCTGTGCCCTCTCTCTTCTT	20	1	#N/A
CK10394024	#N/A	bna-miR171g	Ogmr528	miR171g	GCTTGAGCCGCGTCAATATCT	21	1	#N/A
CK6910830	#N/A	ath-miR168a	Ogmr529	miR168a	GCTTGGTGCAGGTCGGGAAC	20	1	#N/A
CK10016718	#N/A	ath-miR156i	Ogmr530	miR156i	GGAACGGAACGAGAGAGAGCAG	22	1	#N/A
CK11389742	#N/A	osa-miR528	Ogmr531	miR528	GGAAGGGGCATGCAGAGGAGTT	22	1	#N/A
CK4409483	#N/A	osa-miR528	Ogmr532	miR528	GGAAGGGGCATGCAGAGGTG	20	1	#N/A
CK9969108	#N/A	osa-miR528	Ogmr533	miR528	GGAAGGGGCATGCGGAGGAGC	21	1	#N/A
CK8683377	#N/A	mtr-miR5298a	Ogmr534	miR5298	GGAATGATATGAAGGTGAAGAGG	23	1	#N/A
CK1003374	#N/A	zma-miR166c*	Ogmr535	miR166c	GGAATGTTGTCTGGCTCGAGGA	22	3	#N/A
CK10034320	#N/A	zma-miR166b*	Ogmr536	miR166b	GGAATGTTGTCTGGTTCGAAG	21	1	#N/A
CK5396265	#N/A	zma-miR166c*	Ogmr537	miR166c	GGAATGTTTTCTGGCTCGAGG	21	1	#N/A
CK1649308	#N/A	gma-miR4403	Ogmr538	miR4403	GGACACGACACGACACGGAC	20	2	#N/A
CK10749509	#N/A	ath-miR164a	Ogmr539	miR164a	GGAGAAGCAGGGCACGTGCAT	21	1	#N/A
CK4367155	#N/A	ath-miR164a	Ogmr540	miR164a	GGAGAAGCAGGGCACGTGTTCAT	23	1	#N/A
CK4778705	#N/A	gma-miR4364a	Ogmr541	miR4364	GGAGATCGGAAGGAAGAAGGTT	22	1	#N/A
CK9153243	#N/A	gma-miR4364a	Ogmr542	miR4364	GGAGATCGGAAGGAAGAAGGTTG	23	1	#N/A
CK3492483	#N/A	vvi-miR845a	Ogmr543	miR845a	GGAGCTCTGATACCAAGTTGATA	23	1	#N/A
CK9023940	#N/A	vvi-miR845a	Ogmr544	miR845a	GGAGCTCTGATACCAGAATGATA	23	1	#N/A
CK5984178	#N/A	ath-miR5021	Ogmr545	miR5021	GGAGGAAGAAGAAGAAGGACAA	22	1	#N/A
CK5910871	#N/A	vvi-miR845c	Ogmr546	miR845c	GGAGGCTCTGATACCAACTGAAG	23	1	#N/A
CK4988011	#N/A	aly-miR171c*	Ogmr547	miR171c	GGATATTGGTGCGGTTCAATT	21	1	#N/A
CK8365799	#N/A	osa-miR1877	Ogmr548	miR1877	GGATGACATGTGAATGATAGGTG	23	1	#N/A
CK0450655	#N/A	zma-miR169r*	Ogmr549	miR169r	GGCAAGTTGTCTTTGGCTAC	20	5	#N/A
CK6755407	#N/A	gma-miR4995	Ogmr550	miR4995	GGCAGTGGCTTGGTTAAGGGAAT	23	1	#N/A
CK8582935	#N/A	peu-miR2911	Ogmr551	miR2911	GGCCCGGGGACGGACTGGGA	20	1	#N/A
CK10941489	#N/A	peu-miR2911	Ogmr552	miR2911	GGCCGGGGGACGGACTGGTAA	21	1	#N/A
CK7670750	#N/A	aly-miR858*	Ogmr553	miR858*	GGCGAGCAGACAACGACACAA	21	1	#N/A
CK11486479	#N/A	ath-miR829.1	Ogmr554	miR829.	GGCTCTGATACCAAATGATGCAA	23	1	#N/A
CK11336982	#N/A	ath-miR845a	Ogmr555	miR845a	GGCTCTGATACCAAGCTGAT	20	1	#N/A
CK4905596	#N/A	ath-miR845a	Ogmr556	miR845a	GGCTCTGATACCAATTGATGATA	23	1	#N/A
CK0563685	#N/A	aly-miR845a	Ogmr557	miR845a	GGCTCTGATACCAGTTGTTATGGA	24	4	#N/A
CK0356618	#N/A	pab-miR1863	Ogmr558	miR1863	GGCTCTGATACCATGTAGAA	20	6	#N/A
CK5038009	#N/A	pab-miR1863	Ogmr559	miR1863	GGCTCTGATACCATGTAGAAGTT	23	1	#N/A
CK11021901	#N/A	osa-miR1871	Ogmr560	miR1871	GGCTCTGATATCATGTAGAGATT	23	1	#N/A
CK8615627	#N/A	ath-miR854a	Ogmr561	miR854a	GGGAGGAGAGGGAGGAGGAG	20	1	#N/A
CK7682382	#N/A	zma-miR2275c-5p	Ogmr562	miR2275	GGGATAGAGGGACTTGAACCC	21	1	#N/A
CK4476898	#N/A	peu-miR2916	Ogmr563	miR2916	GGGCTCGAAGACGATCACAT	20	1	#N/A
CK8491673	#N/A	peu-miR2916	Ogmr564	miR2916	GGGCTCGAAGACGATCATAT	20	1	#N/A
CK7830601	#N/A	peu-miR2916	Ogmr565	miR2916	GGGCTCGAAGACGATCATATA	21	1	#N/A
CK9097593	#N/A	gma-miR4993	Ogmr566	miR4993	GGGCTGCGGCGGTGGAGGAGATG	23	1	#N/A
CK2666627	#N/A	peu-miR2916	Ogmr567	miR2916	GGGGATCGAAGACGATCAGATAC	23	1	#N/A
CK1100247	#N/A	peu-miR2916	Ogmr568	miR2916	GGGGCTCGAAGACGATCACAT	21	2	#N/A
CK7412936	#N/A	peu-miR2916	Ogmr569	miR2916	GGGGCTCGAAGACGATCATAT	21	1	#N/A
CK6219798	#N/A	peu-miR2916	Ogmr570	miR2916	GGGGCTTGAAGACGATCATAC	21	1	#N/A
CK4838239	#N/A	gma-miR156k	Ogmr571	miR156k	GGGTGACAGAAGAGAGTGAGCAC	23	1	#N/A
CK12347281	#N/A	mtr-miR5298a	Ogmr572	miR5298	GGTATGATATGAAGATGAAGACT	23	1	#N/A
CK7749447	#N/A	zma-miR396b*	Ogmr573	miR396b	GGTCAATAAAGCTGTGGGAAA	21	1	#N/A
CK1113638	#N/A	zma-miR167d*	Ogmr574	miR167d	GGTCATACTCGGCAGCCTCACT	22	2	#N/A
CK0197475	#N/A	zma-miR167d*	Ogmr575	miR167d	GGTCATGCTCGGCAGCCTCAC	21	9	#N/A
CK0002910	#N/A	zma-miR167d*	Ogmr576	miR167d	GGTCATGCTCGGCAGCCTCACT	22	263	#N/A
CK6789028	#N/A	zma-miR167d*	Ogmr577	miR167d	GGTCATGCTCGGCAGCCTCACTT	23	1	#N/A
CK3669146	#N/A	zma-miR167d*	Ogmr578	miR167d	GGTCATGCTCGGCATCCTCACT	22	1	#N/A
CK3628866	#N/A	pab-miR3712	Ogmr579	miR3712	GGTGATTAAGATCAGACTACCA	22	1	#N/A
CK9935229	#N/A	osa-miR5077	Ogmr580	miR5077	GGTTCACGTCGGGGTCACCA	20	1	#N/A
CK2894587	#N/A	ppt-miR894	Ogmr581	miR894	GGTTCACGTCGGGTTCACCG	20	1	#N/A
CK3919552	#N/A	ppt-miR894	Ogmr582	miR894	GGTTCACGTCGGGTTCACCT	20	1	#N/A
CK2070669	#N/A	osa-miR5077	Ogmr583	miR5077	GGTTCACGTCGGGTTCATCA	20	2	#N/A
CK3980844	#N/A	ppt-miR894	Ogmr584	miR894	GGTTTACGTCGGGTTCACCA	20	1	#N/A
CK0006813	#N/A	mtr-miR5265	Ogmr585	miR5265	GTAAGTATGTTGGAATGGTA	20	143	#N/A
CK0673714	#N/A	esi-miR3458*	Ogmr586	miR3458	GTATTCTGTTGGACACATAT	20	4	#N/A
CK11611145	#N/A	osa-miR5075	Ogmr587	miR5075	GTCCTCCGTCGCCGGCGTCCG	21	1	#N/A
CK1981548	#N/A	peu-miR2911	Ogmr588	miR2911	GTCGGCCGGGGGACGGACTGGGA	23	2	#N/A
CK0986933	#N/A	ath-miR845b	Ogmr589	miR845b	GTCTGCTCTGATACCAAAGATGAT	24	3	#N/A
CK10600170	#N/A	mtr-miR156j	Ogmr590	miR156j	GTGACAGAGAGAGGGTGAGCA	21	1	#N/A
CK11580834	#N/A	ath-miR5021	Ogmr591	miR5021	GTGAGAAGAAGACGAAGAAATAT	23	1	#N/A
CK6968192	#N/A	mtr-miR5293	Ogmr592	miR5293	GTGAGTAGTGGAAGGAAGAAGGA	23	1	#N/A
CK4665275	#N/A	esi-miR3458	Ogmr593	miR3458	GTGCATCGCCAAAGATCGTCCTT	23	1	#N/A
CK5549572	#N/A	esi-miR3458	Ogmr594	miR3458	GTGCGTCGTCAAAGATCGTCCTT	23	1	#N/A
CK8301353	#N/A	ath-miR5021	Ogmr595	miR5021	GTGGAAGAAGAAGAAGATCA	20	1	#N/A
CK2712849	#N/A	ath-miR5641	Ogmr596	miR5641	GTGGAAGCAGATGATAGAATTTA	23	1	#N/A
CK12279593	#N/A	ath-miR5021	Ogmr597	miR5021	GTGGAGAAGAGAAGAAGACAA	21	1	#N/A
CK8061286	#N/A	ath-miR164a	Ogmr598	miR164a	GTGGAGAAGGAGGGCACGGCA	21	1	#N/A
CK12239075	#N/A	cre-miR1146	Ogmr599	miR1146	GTGGAGTCGGCGATCGGGAAGCT	23	1	#N/A
CK4854925	#N/A	aly-miR172a*	Ogmr600	miR172a	GTGGCATCATCAAGATTCACA	21	1	#N/A
CK0457838	#N/A	vvi-miR845d	Ogmr601	miR845d	GTGGCTCTGATACCAATTGATGCA	24	5	#N/A
CK10010427	#N/A	mtr-miR5243	Ogmr602	miR5243	GTGGGACAGAGAAATCTGACGGCT	24	1	#N/A
CK9751143	#N/A	ath-miR5665	Ogmr603	miR5665	GTGGTAGGGACAATATCTGGGAT	23	1	#N/A
CK12327339	#N/A	aly-miR172a*	Ogmr604	miR172a	GTGGTATCATCAAGATTCGC	20	1	#N/A
CK5870270	#N/A	pab-miR1863	Ogmr605	miR1863	GTTAGCTCTGATACCATGTAGAT	23	1	#N/A
CK2745002	#N/A	ppt-miR894	Ogmr606	miR894	GTTATTCACGTCGGGTTCACCA	22	1	#N/A
CK3153968	#N/A	zma-miR396g*	Ogmr607	miR396g	GTTCAAGAAAGCTGTGGGAGT	21	1	#N/A
CK11695547	#N/A	zma-miR156b*	Ogmr608	miR156b	GTTCACCTCTCTATCTGTCAGA	22	1	#N/A
CK10403345	#N/A	ath-miR168a	Ogmr609	miR168a	GTTCGCTTGGTGCAGGTCGGGAT	23	1	#N/A
CK6297956	#N/A	ppt-miR894	Ogmr610	miR894	GTTCGGTTCACGTCGGGTTCACC	23	1	#N/A
CK11937141	#N/A	bgy-miR156	Ogmr611	miR156	GTTGACAGAAGATAGAGAGCAC	22	1	#N/A
CK11891353	#N/A	zma-miR395n*	Ogmr612	miR395n	GTTGACTATACAAGCACTTCAGA	23	1	#N/A
CK10772173	#N/A	osa-miR528	Ogmr613	miR528	GTTGGAAGGGGCACGCAGAGGAG	23	1	#N/A
CK3228375	#N/A	mtr-miR5291a	Ogmr614	miR5291	GTTGGTTTGGATGGATTGGATGG	23	1	#N/A
CK9673802	#N/A	gma-miR4993	Ogmr615	miR4993	GTTGTCGGCGGCGGTGGAGGACG	23	1	#N/A
CK3629695	#N/A	ppt-miR894	Ogmr616	miR894	GTTTCACGTCGGGCTCACTA	20	1	#N/A
CK11414717	#N/A	ppt-miR894	Ogmr617	miR894	GTTTCACGTCGGGTTCACCAG	21	1	#N/A
CK6102598	#N/A	ppt-miR894	Ogmr618	miR894	GTTTCACGTCGGGTTCACCATG	22	1	#N/A
CK10202165	#N/A	ppt-miR894	Ogmr619	miR894	GTTTCACGTCGTGTTCACTA	20	1	#N/A
CK11713283	#N/A	ppt-miR894	Ogmr620	miR894	GTTTCAGGTCGGGTTCACCA	20	1	#N/A
CK1308448	#N/A	osa-miR5077	Ogmr621	miR5077	GTTTCCCGTCGGGTTCACCA	20	2	#N/A
CK1944961	#N/A	ath-miR167d	Ogmr622	miR167d	TAAAGCTGCCAGCATGATCTGT	22	2	#N/A
CK6834112	#N/A	ppt-miR535a	Ogmr623	miR535a	TAACAAGAGAGAGAGCACGC	20	1	#N/A
CK4918231	#N/A	bna-miR156a	Ogmr624	miR156a	TAACAGAAGAGAGTGAGCACC	21	1	#N/A
CK4295362	#N/A	ath-miR5021	Ogmr625	miR5021	TAAGAAGATAGAAGAAGAAGAT	22	1	#N/A
CK3594163	#N/A	ath-miR5021	Ogmr626	miR5021	TAAGACAGAAGAAGAAGATAA	21	1	#N/A
CK1634422	#N/A	mtr-miR5227	Ogmr627	miR5227	TAAGAGGAAGAAGATGATGAG	21	2	#N/A
CK8202010	#N/A	mtr-miR5298a	Ogmr628	miR5298	TAAGATATGAAGATGAATGAA	21	1	#N/A
CK3129150	#N/A	mtr-miR5227	Ogmr629	miR5227	TAAGGAAGAAGTATGTGATGACA	23	1	#N/A
CK7472108	#N/A	ath-miR5021	Ogmr630	miR5021	TAAGGAGAAGAAGAAGAAGAAA	22	1	#N/A
CK3255287	#N/A	zma-miR166c*	Ogmr631	miR166c	TAATGTTGTCTGGCTCGAGGT	21	1	#N/A
CK3998466	#N/A	gma-miR4364b	Ogmr632	miR4364	TACACTCCGGAAGACACCTTCTT	23	1	#N/A
CK2684088	#N/A	osa-miR5081	Ogmr633	miR5081	TACATTTGTAGCAAATATGATTG	23	1	#N/A
CK3387989	#N/A	vvi-miR2950	Ogmr634	miR2950	TACCATCTCTTGCACACTGGA	21	1	#N/A
CK9843076	#N/A	ath-miR158a	Ogmr635	miR158a	TACCCAAATGTAGAAAAAGGGCA	23	1	#N/A
CK7865465	#N/A	osa-miR5534a	Ogmr636	miR5534	TACGACAACAGCTACAGTGCG	21	1	#N/A
CK8698575	#N/A	ppt-miR894	Ogmr637	miR894	TACGATTCACGTCGGGTTCACCA	23	1	#N/A
CK3822564	#N/A	gma-miR390a-3p	Ogmr638	miR390a	TACGCTATCTATCCTGAGTTT	21	1	#N/A
CK7131335	#N/A	aly-miR390a*	Ogmr639	miR390a	TACGCTATCTATCCTGAGTTTA	22	1	#N/A
CK3282181	#N/A	cme-miR168	Ogmr640	miR168	TACGCTTGGTGCAGGTCGGGA	21	1	#N/A
CK8801480	#N/A	zma-miR156k	Ogmr641	miR156k	TACTGAAGAGGAGCGAGCACG	21	1	#N/A
CK11178779	#N/A	ath-miR5656	Ogmr642	miR5656	TACTGAAGTAGAGTTGATTTT	21	1	#N/A
CK6813776	#N/A	osa-miR418	Ogmr643	miR418	TACTGGTGATGATGAAGATGACA	23	1	#N/A
CK9238591	#N/A	sly-miR397	Ogmr644	miR397	TACTTGAGAGCAGCGTTGATG	21	1	#N/A
CK5709847	#N/A	mtr-miR5293	Ogmr645	miR5293	TAGAAGAAGTAGAAGAAGAAGCA	23	1	#N/A
CK8418489	#N/A	gma-miR4370	Ogmr646	miR4370	TAGACTCCTCAGAATTTTGCGTA	23	1	#N/A
CK3630804	#N/A	ath-miR164a	Ogmr647	miR164a	TAGAGAAGCAGGGCACGTGCA	21	1	#N/A
CK9608733	#N/A	osa-miR5508	Ogmr648	miR5508	TAGATGGCTGTCCGGAGGTGG	21	1	#N/A
CK7822831	#N/A	ath-miR829.1	Ogmr649	miR829.	TAGCTCTGATACCAAATGATGT	22	1	#N/A
CK0688604	#N/A	pab-miR1863	Ogmr650	miR1863	TAGCTCTGATACCATGAAGAAGTT	24	3	#N/A
CK0530554	#N/A	smo-miR319	Ogmr651	miR319	TAGCTGCCGACTCATTCATTC	21	4	#N/A
CK6435315	#N/A	ath-miR168a	Ogmr652	miR168a	TAGCTTGGTGCAGGTCGGGAA	21	1	#N/A
CK4351719	#N/A	gma-miR4378a	Ogmr653	miR4378	TAGGACTGTCTTACGAACGGTAA	23	1	#N/A
CK10137128	#N/A	cre-miR1172.2	Ogmr654	miR1172	TAGGATCAGGAGACGCAAGTATA	23	1	#N/A
CK7014126	#N/A	aly-miR169h*	Ogmr655	miR169h	TAGGCAGTCTCTTTGGCTATT	21	1	#N/A
CK6279384	#N/A	gma-miR4995	Ogmr656	miR4995	TAGGCAGTGGCTTGGTTAAGGGA	23	1	#N/A
CK7919856	#N/A	gma-miR4995	Ogmr657	miR4995	TAGGCAGTGTCTTGGTTAAGG	21	1	#N/A
CK0784593	#N/A	vvi-miR845c	Ogmr658	miR845c	TAGGCTCTGATACCAAGATGGTG	23	3	#N/A
CK0420345	#N/A	pab-miR1863	Ogmr659	miR1863	TAGGCTCTGATACCATGTAGATAT	24	5	#N/A
CK7674512	#N/A	osa-miR2094-5p	Ogmr660	miR2094	TAGGCTGCTAGGCTCCAGCGGTA	23	1	#N/A
CK9471611	#N/A	osa-miR2094-5p	Ogmr661	miR2094	TAGGCTGCTAGGCTCCGGCGGTA	23	1	#N/A
CK11288788	#N/A	mtr-miR2619b	Ogmr662	miR2619	TAGGTTTTGATTCTTTTGGCA	21	1	#N/A
CK2507663	#N/A	ath-miR5021	Ogmr663	miR5021	TAGTAGAAGAAGAAGAAAGTA	21	1	#N/A
CK2514687	#N/A	ppt-miR894	Ogmr664	miR894	TAGTTTCACGTCGGGTTCACCA	22	1	#N/A
CK7227927	#N/A	csi-miR535	Ogmr665	miR535	TATAATGAGAGAGAGCACGC	20	1	#N/A
CK6548270	#N/A	gma-miR4383	Ogmr666	miR4383	TATGATCTTAGTTGAACCGGC	21	1	#N/A
CK6401564	#N/A	ppt-miR1223b	Ogmr667	miR1223	TATGGAGTGTCATCACACCTCTA	23	1	#N/A
CK11315949	#N/A	gma-miR2119	Ogmr668	miR2119	TCAAAGGGAGTTGTTATGGGC	21	1	#N/A
CK11709893	#N/A	tae-miR1134	Ogmr669	miR1134	TCAAGAACCAAGAAGAAGAAGAA	23	1	#N/A
CK4276124	#N/A	ath-miR845b	Ogmr670	miR845b	TCAAGCTCTGATACCAATTGACG	23	1	#N/A
CK11035267	#N/A	vvi-miR845a	Ogmr671	miR845a	TCAAGCTCTGATACCAGTTGATA	23	1	#N/A
CK9618310	#N/A	mtr-miR5258	Ogmr672	miR5258	TCAAGTGACAAGGAAGGATCCCA	23	1	#N/A
CK4697028	#N/A	mtr-miR5258	Ogmr673	miR5258	TCAAGTGACAAGGGAAGATCTTA	23	1	#N/A
CK7530522	#N/A	mtr-miR5258	Ogmr674	miR5258	TCAAGTGACAAGGGAAGATCTTT	23	1	#N/A
CK5808269	#N/A	aly-miR845b*	Ogmr675	miR845b	TCAAGTGGTATCAGAGCAAGGTT	23	1	#N/A
CK3675225	#N/A	zma-miR396b*	Ogmr676	miR396b	TCAATAAAGCTGTGGGAAATT	21	1	#N/A
CK3120712	#N/A	ppt-miR535a	Ogmr677	miR535a	TCACAACGAGAGAGAGAACGC	21	1	#N/A
CK4493098	#N/A	bna-miR156a	Ogmr678	miR156a	TCACAGAAGAGAGTGAGCACA	21	1	#N/A
CK6900966	#N/A	pab-miR950-5p	Ogmr679	miR950-	TCACATCTGGGCCACGATGG	20	1	#N/A
CK9068150	#N/A	pab-miR950-5p	Ogmr680	miR950-	TCACATCTGGGCCACGATGGT	21	1	#N/A
CK9897184	#N/A	aly-miR845b	Ogmr681	miR845b	TCACTCTGATACCAACTGATGTA	23	1	#N/A
CK4710206	#N/A	ath-miR168a	Ogmr682	miR168a	TCACTTGGTGCAGGTCGGGAA	21	1	#N/A
CK11173958	#N/A	ath-miR837-3p	Ogmr683	miR837-	TCAGAACAAAAAACTGATGGA	21	1	#N/A
CK11667409	#N/A	ath-miR5021	Ogmr684	miR5021	TCAGAGAAGAAGAATAAGAAGAA	23	1	#N/A
CK1185955	#N/A	zma-miR167j*	Ogmr685	miR167j	TCAGATCATGTGGCAGCTTCATT	23	2	#N/A
CK8397767	#N/A	vvi-miR845a	Ogmr686	miR845a	TCAGCTCTGATACCACTTGTAGA	23	1	#N/A
CK8100549	#N/A	ath-miR5660	Ogmr687	miR5660	TCAGGAGGTTAGTGCAATGGCA	22	1	#N/A
CK11167536	#N/A	ath-miR5660	Ogmr688	miR5660	TCAGGAGGTTAGTGCAATGTATA	23	1	#N/A
CK0740681	#N/A	mtr-miR5225	Ogmr689	miR5225	TCAGGCAGAAGGAGAGATGACACC	24	3	#N/A
CK11151101	#N/A	vvi-miR845a	Ogmr690	miR845a	TCAGGCTCTGATACCAACTGACA	23	1	#N/A
CK4076420	#N/A	gma-miR408b-5p	Ogmr691	miR408b	TCAGGGACAGGCAGGGCACT	20	1	#N/A
CK4127793	#N/A	bdi-miR408	Ogmr692	miR408	TCAGTGGAGGAGCAGAGCATG	21	1	#N/A
CK6441041	#N/A	aly-miR845b*	Ogmr693	miR845b	TCAGTTGGTATCAGAGCAGAATG	23	1	#N/A
CK8281574	#N/A	osa-miR5494	Ogmr694	miR5494	TCATAAGTGAGGTATAGACGGTC	23	1	#N/A
CK0777560	#N/A	gma-miR4385	Ogmr695	miR4385	TCATCCGATGTAGAAAAGTGATGG	24	3	#N/A
CK6474407	#N/A	gma-miR5672	Ogmr696	miR5672	TCATGGCAGTGGAAGAAAGGGAA	23	1	#N/A
CK8977501	#N/A	aly-miR845b*	Ogmr697	miR845b	TCATGTGGTATCAGAGCGAGACG	23	1	#N/A
CK7179070	#N/A	ath-miR397a	Ogmr698	miR397a	TCATTGAGTGCAGCGTTGATG	21	1	#N/A
CK11957368	#N/A	aly-miR845b*	Ogmr699	miR845b	TCATTTGGTATCAGAGCAGAATG	23	1	#N/A
CK8379552	#N/A	aly-miR845b*	Ogmr700	miR845b	TCATTTGGTATCAGAGCTAAGGT	23	1	#N/A
CK3589864	#N/A	osa-miR393b	Ogmr701	miR393b	TCCAAAGGGATCGCATTGATCT	22	1	#N/A
CK7296940	#N/A	mtr-miR2088a*	Ogmr702	miR2088	TCCAATGCAATCTACTGTCTGA	22	1	#N/A
CK1380543	#N/A	mtr-miR2088b	Ogmr703	miR2088	TCCAATGCAATCTACTGTCTGAC	23	2	#N/A
CK11907686	#N/A	vvi-miR845a	Ogmr704	miR845a	TCCAGCTCTGATACCAGATGATA	23	1	#N/A
CK2028957	#N/A	vvi-miR2950	Ogmr705	miR2950	TCCATCTCTTGCACACTGGA	20	2	#N/A
CK7189988	#N/A	vvi-miR2950	Ogmr706	miR2950	TCCATCTCTTGCACACTGGT	20	1	#N/A
CK6465345	#N/A	gma-miR5678	Ogmr707	miR5678	TCCATGATAAGATCGTTGCTC	21	1	#N/A
CK9874195	#N/A	osa-miR393	Ogmr708	miR393	TCCCAAGGGATCGCATTCGAACA	23	1	#N/A
CK11041823	#N/A	sly-miR5300	Ogmr709	miR5300	TCCCAGTCCAGGCATTCCAAC	21	1	#N/A
CK9757661	#N/A	aly-miR168a*	Ogmr710	miR168a	TCCCGCCTTGCATCAACTGAAT	22	1	#N/A
CK7947817	#N/A	osa-miR168a-3p	Ogmr711	miR168a	TCCCTACTTGCACCAAGTGAAT	22	1	#N/A
CK6806887	#N/A	ath-miR168a	Ogmr712	miR168a	TCCCTTGGTGCAGGTCGGGAC	21	1	#N/A
CK10028104	#N/A	gma-miR169j-3p	Ogmr713	miR169j	TCCGACGAGTTGTTCTTCGGCA	22	1	#N/A
CK6785115	#N/A	osa-miR2871a-5p	Ogmr714	miR2871	TCCGTAGAAACTAGTCATCAAAA	23	1	#N/A
CK4219367	#N/A	aly-miR168a*	Ogmr715	miR168a	TCCTGCCTTGCATCAACTGAAT	22	1	#N/A
CK3018110	#N/A	ath-miR160a	Ogmr716	miR160a	TCCTGGCTCCCTGTATGCCA	20	1	#N/A
CK2047550	#N/A	rgl-miR5139	Ogmr717	miR5139	TCGAAACCTGCTCTGATACCA	21	2	#N/A
CK9001374	#N/A	gma-miR166j-3p	Ogmr718	miR166j	TCGACCAGGCTTCATTCCCG	20	1	#N/A
CK6036878	#N/A	bdi-miR5059	Ogmr719	miR5059	TCGACCCTGGGCAGCAACACCA	22	1	#N/A
CK3226798	#N/A	osa-miR164d	Ogmr720	miR164d	TCGAGAAGCAGGGCACGTGTT	21	1	#N/A
CK6071809	#N/A	gma-miR5675	Ogmr721	miR5675	TCGAGACGACAACAATGCCAACA	23	1	#N/A
CK8063577	#N/A	bdi-miR162	Ogmr722	miR162	TCGATAAACCTCTGCACCCGGC	22	1	#N/A
CK4906978	#N/A	bdi-miR162	Ogmr723	miR162	TCGATAAACCTCTGCATCCGGT	22	1	#N/A
CK9372891	#N/A	bdi-miR162	Ogmr724	miR162	TCGATAAACCTCTGCATCCGGTT	23	1	#N/A
CK3145588	#N/A	bdi-miR162	Ogmr725	miR162	TCGATAAACCTCTGCTCCGGC	21	1	#N/A
CK0451010	#N/A	gma-miR156f	Ogmr726	miR156f	TCGATGACAGAAGAGAGAAGAACA	24	5	#N/A
CK2074227	#N/A	rgl-miR5139	Ogmr727	miR5139	TCGCAACCTGGCTCTGATACCA	22	2	#N/A
CK6178274	#N/A	ath-miR391	Ogmr728	miR391	TCGCAGGAGAGATTGTCGCA	20	1	#N/A
CK5235250	#N/A	ath-miR168a	Ogmr729	miR168a	TCGCGTGGTGCAGGTCGGGAT	21	1	#N/A
CK6731434	#N/A	cme-miR168	Ogmr730	miR168	TCGCTCGGTGCAGGTCGGGA	20	1	#N/A
CK2116376	#N/A	aly-miR845b	Ogmr731	miR845b	TCGCTCTGATACCAAATGATGCA	23	2	#N/A
CK6199997	#N/A	aly-miR845b	Ogmr732	miR845b	TCGCTCTGATACCACATGACGCA	23	1	#N/A
CK12286141	#N/A	aly-miR845b	Ogmr733	miR845b	TCGCTCTGATACCACCTGATGGA	23	1	#N/A
CK3196096	#N/A	aly-miR845b	Ogmr734	miR845b	TCGCTCTGATACCAGATGTAGGA	23	1	#N/A
CK0647956	#N/A	ath-miR845b	Ogmr735	miR845b	TCGCTCTGATACCAGATGTAGGAT	24	4	#N/A
CK10022419	#N/A	aly-miR845b	Ogmr736	miR845b	TCGCTCTGATACCATATGATGCAG	24	1	#N/A
CK12293158	#N/A	ath-miR168a	Ogmr737	miR168a	TCGCTTAGTGCAGGTCGGGAA	21	1	#N/A
CK5603655	#N/A	ath-miR168a	Ogmr738	miR168a	TCGCTTGGGCAGGTCGGGAA	20	1	#N/A
CK1138348	#N/A	ath-miR168a	Ogmr739	miR168a	TCGCTTGGTACAGGTCGGGAA	21	2	#N/A
CK5781444	#N/A	cme-miR168	Ogmr740	miR168	TCGCTTGGTGCAGGTAGGGA	20	1	#N/A
CK2183579	#N/A	ath-miR168a	Ogmr741	miR168a	TCGCTTGGTGCAGGTAGGGAC	21	2	#N/A
CK5148545	#N/A	ath-miR168a	Ogmr742	miR168a	TCGCTTGGTGCAGGTCAGGAA	21	1	#N/A
CK9718653	#N/A	ath-miR168a	Ogmr743	miR168a	TCGCTTGGTGCAGGTCGCGAA	21	1	#N/A
CK1806430	#N/A	ath-miR168a	Ogmr744	miR168a	TCGCTTGGTGCAGGTCGGAAA	21	2	#N/A
CK5822095	#N/A	cme-miR168	Ogmr745	miR168	TCGCTTGGTGCAGGTCGGCA	20	1	#N/A
CK12000772	#N/A	ath-miR168a	Ogmr746	miR168a	TCGCTTGGTGCAGGTCGGGAACC	23	1	#N/A
CK10166100	#N/A	ath-miR168a	Ogmr747	miR168a	TCGCTTGGTGCAGGTCGGGAACT	23	1	#N/A
CK3780389	#N/A	ath-miR168a	Ogmr748	miR168a	TCGCTTGGTGCAGGTCGGGACCT	23	1	#N/A
CK11267964	#N/A	cme-miR168	Ogmr749	miR168	TCGCTTGGTGCAGGTCGGGG	20	1	#N/A
CK1732407	#N/A	ath-miR168a	Ogmr750	miR168a	TCGCTTGGTGCAGGTCGGGGA	21	2	#N/A
CK10562941	#N/A	cme-miR168	Ogmr751	miR168	TCGCTTGGTGCAGGTCGGTA	20	1	#N/A
CK11406299	#N/A	ath-miR168a	Ogmr752	miR168a	TCGCTTGGTGCAGGTCGGTAA	21	1	#N/A
CK2955046	#N/A	cme-miR168	Ogmr753	miR168	TCGCTTGGTGCAGGTCGGTTT	21	1	#N/A
CK2344771	#N/A	cme-miR168	Ogmr754	miR168	TCGCTTGGTGCAGGTCTGGA	20	1	#N/A
CK0487379	#N/A	ath-miR168a	Ogmr755	miR168a	TCGCTTGGTGCAGGTCTGGAA	21	5	#N/A
CK3978710	#N/A	ath-miR168a	Ogmr756	miR168a	TCGCTTGGTGCAGGTGGGAC	20	1	#N/A
CK1499827	#N/A	ath-miR168a	Ogmr757	miR168a	TCGCTTGGTGCAGGTTGGGAA	21	2	#N/A
CK1338743	#N/A	osa-miR168a	Ogmr758	miR168a	TCGCTTGGTGCAGTCGGGAC	20	2	#N/A
CK6863991	#N/A	ath-miR168a	Ogmr759	miR168a	TCGCTTGGTGCCGGTCGGGAC	21	1	#N/A
CK6445617	#N/A	ath-miR168a	Ogmr760	miR168a	TCGCTTGGTGCGGTCGGGAACAG	23	1	#N/A
CK8906044	#N/A	ath-miR168a	Ogmr761	miR168a	TCGCTTGGTTCAGGTCGGGAA	21	1	#N/A
CK6110722	#N/A	ath-miR168a	Ogmr762	miR168a	TCGCTTTGTGCAGGTCGGGAAG	22	1	#N/A
CK5148723	#N/A	csi-miR3954	Ogmr763	miR3954	TCGGACAGAGAAAATAACGGACA	23	1	#N/A
CK11587039	#N/A	ath-miR166a	Ogmr764	miR166a	TCGGACCAGGATTCATTCCAC	21	1	#N/A
CK7467000	#N/A	osa-miR166g	Ogmr765	miR166g	TCGGACCAGGCATCATTCCTC	21	1	#N/A
CK6639649	#N/A	ath-miR166a	Ogmr766	miR166a	TCGGACCAGGCGTCTTTCCCC	21	1	#N/A
CK10251685	#N/A	ath-miR166a	Ogmr767	miR166a	TCGGACCAGGCTGGATTCCCC	21	1	#N/A
CK4186013	#N/A	ath-miR166a	Ogmr768	miR166a	TCGGACCAGGCTTAATTACCC	21	1	#N/A
CK2738994	#N/A	osa-miR166g	Ogmr769	miR166g	TCGGACCAGGCTTAATTCCTC	21	1	#N/A
CK4027884	#N/A	vvi-miR166a	Ogmr770	miR166a	TCGGACCAGGCTTCATAATCC	21	1	#N/A
CK9634914	#N/A	ptc-miR166n	Ogmr771	miR166n	TCGGACCAGGCTTCATTATTT	21	1	#N/A
CK6911191	#N/A	ptc-miR166n	Ogmr772	miR166n	TCGGACCAGGCTTCATTATTTTT	23	1	#N/A
CK5672007	#N/A	ctr-miR166	Ogmr773	miR166	TCGGACCAGGCTTCATTCCCCAC	23	1	#N/A
CK7462063	#N/A	ctr-miR166	Ogmr774	miR166	TCGGACCAGGCTTCATTCCCCCC	23	1	#N/A
CK8047539	#N/A	osa-miR166g	Ogmr775	miR166g	TCGGACCAGGCTTCATTCTTCA	22	1	#N/A
CK10553830	#N/A	osa-miR166g	Ogmr776	miR166g	TCGGACCAGGCTTCATTCTTCT	22	1	#N/A
CK9605257	#N/A	ptc-miR166n	Ogmr777	miR166n	TCGGACCAGGCTTCATTTATTTT	23	1	#N/A
CK3090986	#N/A	ptc-miR166n	Ogmr778	miR166n	TCGGACCAGGCTTCATTTTATTT	23	1	#N/A
CK9554957	#N/A	mtr-miR166b	Ogmr779	miR166b	TCGGACCAGGCTTCATTTTTGAA	23	1	#N/A
CK11727225	#N/A	osa-miR166g	Ogmr780	miR166g	TCGGACCAGGCTTCTTTCCTC	21	1	#N/A
CK1768287	#N/A	ctr-miR166	Ogmr781	miR166	TCGGACCAGGCTTTCCCCCC	20	2	#N/A
CK7602230	#N/A	aly-miR165a	Ogmr782	miR165a	TCGGACCATGCTTCATCCCC	20	1	#N/A
CK9248094	#N/A	ath-miR166a	Ogmr783	miR166a	TCGGACCATGCTTCATTCTCC	21	1	#N/A
CK7265005	#N/A	ptc-miR166n	Ogmr784	miR166n	TCGGACTAGGCTTCATTCCTT	21	1	#N/A
CK8388622	#N/A	ath-miR166a	Ogmr785	miR166a	TCGGACTAGGCTTCATTCTCC	21	1	#N/A
CK7058620	#N/A	pta-miR1312	Ogmr786	miR1312	TCGGAGAGAAAATGGCGACA	20	1	#N/A
CK2573608	#N/A	pta-miR1312	Ogmr787	miR1312	TCGGAGAGAAAATGGCGACAT	21	1	#N/A
CK10586799	#N/A	osa-miR166j	Ogmr788	miR166j	TCGGATCAGGCTTCATTCCTC	21	1	#N/A
CK5473378	#N/A	peu-miR2911	Ogmr789	miR2911	TCGGCCGGGGGACGGACTGGG	21	1	#N/A
CK9676647	#N/A	osa-miR166j	Ogmr790	miR166j	TCGGGATAGGCTTCATTCCCC	21	1	#N/A
CK8066882	#N/A	ath-miR168a	Ogmr791	miR168a	TCGGTTGGTGCAGGTCGGGAC	21	1	#N/A
CK9635904	#N/A	aly-miR845b*	Ogmr792	miR845b	TCGTAATATGGTATCAGAGCAAG	23	1	#N/A
CK2790350	#N/A	cme-miR168	Ogmr793	miR168	TCGTCTGGTGCAGGTCGGGAT	21	1	#N/A
CK7753724	#N/A	ppt-miR894	Ogmr794	miR894	TCGTGTCACGTCGGGTTCACCA	22	1	#N/A
CK7421006	#N/A	bdi-miR162	Ogmr795	miR162	TCGTTAAACCTCTGCATCCGG	21	1	#N/A
CK10130569	#N/A	ppt-miR894	Ogmr796	miR894	TCGTTTCACGTCGGGTGCACCA	22	1	#N/A
CK0982641	#N/A	ppt-miR894	Ogmr797	miR894	TCGTTTCACGTCGGGTTAACCA	22	3	#N/A
CK1478262	#N/A	ppt-miR894	Ogmr798	miR894	TCGTTTCACGTCGGGTTCACCC	22	2	#N/A
CK2889643	#N/A	ppt-miR894	Ogmr799	miR894	TCGTTTCACGTCGGGTTCGCCA	22	1	#N/A
CK8579220	#N/A	ppt-miR894	Ogmr800	miR894	TCGTTTCTCGTCGGGTTCACCA	22	1	#N/A
CK3791603	#N/A	ath-miR166a	Ogmr801	miR166a	TCTACCAGGCTTCATTCCCC	20	1	#N/A
CK6499328	#N/A	rgl-miR5139	Ogmr802	miR5139	TCTCAACCTGGCTCTGATACCA	22	1	#N/A
CK9708069	#N/A	gma-miR166h-3p	Ogmr803	miR166h	TCTCGGAACAGGCTTCATTCC	21	1	#N/A
CK1821281	#N/A	gma-miR166h-3p	Ogmr804	miR166h	TCTCGGACCAGGCTTCATTCCCT	23	2	#N/A
CK10254816	#N/A	gma-miR166h-3p	Ogmr805	miR166h	TCTCGGACCAGGCTTCATTCCT	22	1	#N/A
CK3001679	#N/A	gma-miR166h-3p	Ogmr806	miR166h	TCTCGGACCAGGCTTCGTTCCC	22	1	#N/A
CK4934050	#N/A	gma-miR4391	Ogmr807	miR4391	TCTCGGCAAAGAACAAGCAAGGA	23	1	#N/A
CK8930690	#N/A	gma-miR166h-3p	Ogmr808	miR166h	TCTCGTCCAGGCTTCATTCC	20	1	#N/A
CK4804052	#N/A	aly-miR845b	Ogmr809	miR845b	TCTCTCTGATACCAAATGACGT	22	1	#N/A
CK12082407	#N/A	gma-miR5373	Ogmr810	miR5373	TCTCTTGATTCTACGACTGCTG	22	1	#N/A
CK11513378	#N/A	cme-miR168	Ogmr811	miR168	TCTCTTGGTGCAGGTCGGGA	20	1	#N/A
CK3063444	#N/A	pab-miR395	Ogmr812	miR395	TCTGAATGCTTGGAGGAACCT	21	1	#N/A
CK1258997	#N/A	ahy-miR156c	Ogmr813	miR156c	TCTGACAGAAGAGAGCGAGCAC	22	2	#N/A
CK10160984	#N/A	gma-miR156k	Ogmr814	miR156k	TCTGACAGAAGAGAGTGAGC	20	1	#N/A
CK3608217	#N/A	bgy-miR156	Ogmr815	miR156	TCTGACAGAAGATAGTGAGCAC	22	1	#N/A
CK4780941	#N/A	zma-miR166h	Ogmr816	miR166h	TCTGACCAGGCTTCATTCCC	20	1	#N/A
CK7757302	#N/A	ath-miR166a	Ogmr817	miR166a	TCTGACCAGGCTTCTTTCCCC	21	1	#N/A
CK10954620	#N/A	ppt-miR894	Ogmr818	miR894	TCTGATTCACGTCGGGTTCACCA	23	1	#N/A
CK7037362	#N/A	aly-miR168a*	Ogmr819	miR168a	TCTGCCTTGCATCAACTGAAT	21	1	#N/A
CK1979227	#N/A	osa-miR5535	Ogmr820	miR5535	TCTGCGTTACTTGAATCTGCA	21	2	#N/A
CK3852139	#N/A	ath-miR319a	Ogmr821	miR319a	TCTGGACCGAAGGGAAGCTCGCT	23	1	#N/A
CK9832260	#N/A	osa-miR5161	Ogmr822	miR5161	TCTGGATCAAAGGAGAGTTTA	21	1	#N/A
CK10195788	#N/A	zma-miR408b*	Ogmr823	miR408b	TCTGGGATGAGGCAGAGCATGAG	23	1	#N/A
CK8961348	#N/A	bdi-miR5203	Ogmr824	miR5203	TCTGTATTATGGACCGGAGGCAC	23	1	#N/A
CK10759984	#N/A	cre-miR907	Ogmr825	miR907	TCTTCTGCGAGCGGCGCCCGACC	23	1	#N/A
CK1451908	#N/A	ghr-miR482a	Ogmr826	miR482a	TCTTTCCTACTCCTCCCATACC	22	2	#N/A
CK5908733	#N/A	ath-miR157d	Ogmr827	miR157d	TGAAAGAAGATAGAGAGCAC	20	1	#N/A
CK8783635	#N/A	mtr-miR2633	Ogmr828	miR2633	TGAACATTTTGGCTGCAGATTCT	23	1	#N/A
CK7204811	#N/A	ccl-miR167a	Ogmr829	miR167a	TGAACTGCCAGCATGATCTGA	21	1	#N/A
CK8210804	#N/A	smo-miR408	Ogmr830	miR408	TGAACTGCCTCTTCCCTGGCTT	22	1	#N/A
CK0749081	#N/A	gma-miR5376	Ogmr831	miR5376	TGAAGAAGTTTGAAGAATTTGCA	23	3	#N/A
CK2151711	#N/A	mtr-miR5227	Ogmr832	miR5227	TGAAGATGATGAAGATGATGAAT	23	2	#N/A
CK0512513	#N/A	mtr-miR5227	Ogmr833	miR5227	TGAAGATGATGAAGATGATGAATA	24	4	#N/A
CK3417275	#N/A	ath-miR167a	Ogmr834	miR167a	TGAAGATGCCAGCATGATCTA	21	1	#N/A
CK2290911	#N/A	gma-miR5376	Ogmr835	miR5376	TGAAGATTTGAAGAACAGGGAT	22	2	#N/A
CK0943343	#N/A	gma-miR5376	Ogmr836	miR5376	TGAAGCGATTTGAAGAATTTCAGA	24	3	#N/A
CK4811610	#N/A	osa-miR167d	Ogmr837	miR167d	TGAAGCTCCAGCTTGATCTG	20	1	#N/A
CK6155895	#N/A	ath-miR167a	Ogmr838	miR167a	TGAAGCTCCCAGCATGATCTA	21	1	#N/A
CK12218003	#N/A	ccl-miR167a	Ogmr839	miR167a	TGAAGCTGCCAGAGTGATCTGA	22	1	#N/A
CK5234586	#N/A	ath-miR167a	Ogmr840	miR167a	TGAAGCTGCCAGCACGATCTA	21	1	#N/A
CK8143565	#N/A	ath-miR167d	Ogmr841	miR167d	TGAAGCTGCCAGCACGATCTGT	22	1	#N/A
CK7471530	#N/A	ath-miR167d	Ogmr842	miR167d	TGAAGCTGCCAGCATGAACTGT	22	1	#N/A
CK7627855	#N/A	ath-miR167d	Ogmr843	miR167d	TGAAGCTGCCAGCATGACCTGT	22	1	#N/A
CK8454625	#N/A	ath-miR167a	Ogmr844	miR167a	TGAAGCTGCCAGCATGAGCTA	21	1	#N/A
CK2023773	#N/A	ccl-miR167a	Ogmr845	miR167a	TGAAGCTGCCAGCATGATCGAT	22	2	#N/A
CK2620831	#N/A	ath-miR167a	Ogmr846	miR167a	TGAAGCTGCCAGCATGATCGTA	22	1	#N/A
CK5398356	#N/A	bna-miR167a	Ogmr847	miR167a	TGAAGCTGCCAGCATGATCTAAA	23	1	#N/A
CK9130980	#N/A	bna-miR167a	Ogmr848	miR167a	TGAAGCTGCCAGCATGATCTATT	23	1	#N/A
CK10790969	#N/A	ath-miR167a	Ogmr849	miR167a	TGAAGCTGCCAGCATGATGT	20	1	#N/A
CK6008989	#N/A	ath-miR167a	Ogmr850	miR167a	TGAAGCTGCCAGCATGATTA	20	1	#N/A
CK6972367	#N/A	ath-miR167d	Ogmr851	miR167d	TGAAGCTGCCAGCATGTTCTGT	22	1	#N/A
CK12041532	#N/A	ath-miR167a	Ogmr852	miR167a	TGAAGCTGCCAGCCTGATCTA	21	1	#N/A
CK7005598	#N/A	ath-miR167d	Ogmr853	miR167d	TGAAGCTGCCAGCCTGATCTGG	22	1	#N/A
CK8635667	#N/A	ath-miR167d	Ogmr854	miR167d	TGAAGCTGCCAGCCTTATCTGG	22	1	#N/A
CK7705141	#N/A	ath-miR167d	Ogmr855	miR167d	TGAAGCTGCCAGCGTCATCTGG	22	1	#N/A
CK8672038	#N/A	ath-miR167a	Ogmr856	miR167a	TGAAGCTGCCAGCGTGATCTA	21	1	#N/A
CK3868908	#N/A	ath-miR167d	Ogmr857	miR167d	TGAAGCTGCCAGCGTGATCTGGT	23	1	#N/A
CK7816496	#N/A	ptc-miR167f	Ogmr858	miR167f	TGAAGCTGCCAGCGTGATCTT	21	1	#N/A
CK5766261	#N/A	ccl-miR167a	Ogmr859	miR167a	TGAAGCTGCCAGCGTGATGTGA	22	1	#N/A
CK5447711	#N/A	ath-miR167d	Ogmr860	miR167d	TGAAGCTGCCAGCGTGATTTGG	22	1	#N/A
CK12232302	#N/A	ath-miR167d	Ogmr861	miR167d	TGAAGCTGCCAGTATGATCTGT	22	1	#N/A
CK9694210	#N/A	ptc-miR167f	Ogmr862	miR167f	TGAAGCTGCCATCATGATCTT	21	1	#N/A
CK7996168	#N/A	ath-miR167d	Ogmr863	miR167d	TGAAGCTGCGAGCATGATCTGT	22	1	#N/A
CK5516042	#N/A	ath-miR167d	Ogmr864	miR167d	TGAAGCTGCTCAGCATGATCTGT	23	1	#N/A
CK2195008	#N/A	ath-miR167a	Ogmr865	miR167a	TGAAGCTGTTAGCATGATCTA	21	2	#N/A
CK2342782	#N/A	ath-miR167a	Ogmr866	miR167a	TGAAGCTTCCAGCATGATCTA	21	1	#N/A
CK7106864	#N/A	mtr-miR5227	Ogmr867	miR5227	TGAAGGAAAAGAAGATGAAGAA	22	1	#N/A
CK1597803	#N/A	ath-miR167a	Ogmr868	miR167a	TGAAGTCGCCAGCATGATCTA	21	2	#N/A
CK7470402	#N/A	osa-miR167d	Ogmr869	miR167d	TGAAGTCGCCAGCATGATCTGT	22	1	#N/A
CK9265076	#N/A	osa-miR395x	Ogmr870	miR395x	TGAAGTGTTTGGATCGCGTC	20	1	#N/A
CK0785554	#N/A	ath-miR167a	Ogmr871	miR167a	TGAAGTTGCCAGCATGATCTA	21	3	#N/A
CK10473509	#N/A	mtr-miR5293	Ogmr872	miR5293	TGAATACGTGGAAGGAAGAAGCA	23	1	#N/A
CK1250451	#N/A	ath-miR167a	Ogmr873	miR167a	TGAATCTGCCAGCATGATCTA	21	2	#N/A
CK7888510	#N/A	ath-miR167a	Ogmr874	miR167a	TGAATCTGCTAGCATGATCTA	21	1	#N/A
CK8824293	#N/A	osa-miR172c	Ogmr875	miR172c	TGAATCTTGATGATGCTGCA	20	1	#N/A
CK0205693	#N/A	vvi-miR172d	Ogmr876	miR172d	TGAATCTTGATGATGCTGCAT	21	9	#N/A
CK3854409	#N/A	osa-miR1877	Ogmr877	miR1877	TGAATGACATGTGAATGAGAGGT	23	1	#N/A
CK10654729	#N/A	aly-miR165b*	Ogmr878	miR165b	TGAATGTTGTTTGGATCGTAGGC	23	1	#N/A
CK2165682	#N/A	ppt-miR535a	Ogmr879	miR535a	TGACAACAACAGAGAGCACGC	21	2	#N/A
CK5472211	#N/A	ppt-miR535a	Ogmr880	miR535a	TGACAACGAGAAAGAGAACGC	21	1	#N/A
CK5035386	#N/A	ppt-miR535a	Ogmr881	miR535a	TGACAACGAGAGAAAGCACG	20	1	#N/A
CK7989038	#N/A	ppt-miR535a	Ogmr882	miR535a	TGACAACGAGAGAGAGCAAG	20	1	#N/A
CK10491333	#N/A	aqc-miR535	Ogmr883	miR535	TGACAACGAGAGAGAGCACGCGG	23	1	#N/A
CK3901729	#N/A	aqc-miR535	Ogmr884	miR535	TGACAACGAGAGAGAGCACGCTG	23	1	#N/A
CK5547951	#N/A	ppt-miR535a	Ogmr885	miR535a	TGACAACGAGAGAGAGCGTC	20	1	#N/A
CK9264019	#N/A	aqc-miR535	Ogmr886	miR535	TGACAACGAGAGAGGGCACGCT	22	1	#N/A
CK3532538	#N/A	bna-miR156a	Ogmr887	miR156a	TGACAAGAAGGAAGTTGAGCACA	23	1	#N/A
CK9651456	#N/A	ath-miR5021	Ogmr888	miR5021	TGACAAGGAAGTAGAAGAAA	20	1	#N/A
CK10300354	#N/A	aqc-miR535	Ogmr889	miR535	TGACAATGAGAGAGAGCACGCG	22	1	#N/A
CK10141719	#N/A	aqc-miR535	Ogmr890	miR535	TGACAATGAGAGAGAGCACGCTC	23	1	#N/A
CK4215884	#N/A	csi-miR535	Ogmr891	miR535	TGACAATGATAGAGAGCACC	20	1	#N/A
CK8190915	#N/A	ppt-miR535a	Ogmr892	miR535a	TGACACCTAGAGAGAGCACGC	21	1	#N/A
CK1633185	#N/A	zma-miR156k	Ogmr893	miR156k	TGACAGAACAGTGGCGAGAC	20	2	#N/A
CK8152593	#N/A	bna-miR156a	Ogmr894	miR156a	TGACAGAAGACAGTGAGCACAA	22	1	#N/A
CK4112614	#N/A	bna-miR156a	Ogmr895	miR156a	TGACAGAAGAGAATGAGCACA	21	1	#N/A
CK4194769	#N/A	osa-miR156k	Ogmr896	miR156k	TGACAGAAGAGAGAAGAACAGAT	23	1	#N/A
CK2445770	#N/A	ahy-miR156a	Ogmr897	miR156a	TGACAGAAGAGAGAGAGAAC	20	1	#N/A
CK1584580	#N/A	osa-miR156k	Ogmr898	miR156k	TGACAGAAGAGAGAGAGCACA	21	2	#N/A
CK6078503	#N/A	osa-miR156k	Ogmr899	miR156k	TGACAGAAGAGAGAGAGCACT	21	1	#N/A
CK11080106	#N/A	ppt-miR535a	Ogmr900	miR535a	TGACAGAAGAGAGAGCACGC	20	1	#N/A
CK11173404	#N/A	zma-miR156k	Ogmr901	miR156k	TGACAGAAGAGAGCAAGCAC	20	1	#N/A
CK9261367	#N/A	osa-miR156k	Ogmr902	miR156k	TGACAGAAGAGAGCGAGCACA	21	1	#N/A
CK8634852	#N/A	zma-miR156k	Ogmr903	miR156k	TGACAGAAGAGAGCGAGCTC	20	1	#N/A
CK4396101	#N/A	ptc-miR156k	Ogmr904	miR156k	TGACAGAAGAGAGGGAGAAC	20	1	#N/A
CK9580392	#N/A	ptc-miR156k	Ogmr905	miR156k	TGACAGAAGAGAGGGCGCAC	20	1	#N/A
CK2587301	#N/A	ath-miR156a	Ogmr906	miR156a	TGACAGAAGAGAGTCATCAC	20	1	#N/A
CK6968205	#N/A	bna-miR156a	Ogmr907	miR156a	TGACAGAAGAGAGTGAGAACA	21	1	#N/A
CK9861162	#N/A	bna-miR156a	Ogmr908	miR156a	TGACAGAAGAGAGTGAGCAATT	22	1	#N/A
CK5396181	#N/A	bna-miR156a	Ogmr909	miR156a	TGACAGAAGAGAGTGAGCACACA	23	1	#N/A
CK12295877	#N/A	bna-miR156a	Ogmr910	miR156a	TGACAGAAGAGAGTGAGCACCT	22	1	#N/A
CK1788769	#N/A	bna-miR156a	Ogmr911	miR156a	TGACAGAAGAGAGTGAGCACG	21	2	#N/A
CK2042986	#N/A	bna-miR156a	Ogmr912	miR156a	TGACAGAAGAGAGTGAGCACTCG	23	2	#N/A
CK7753215	#N/A	bna-miR156a	Ogmr913	miR156a	TGACAGAAGAGAGTGAGCACTTT	23	1	#N/A
CK5787076	#N/A	bna-miR156a	Ogmr914	miR156a	TGACAGAAGAGAGTGAGCAGT	21	1	#N/A
CK6758945	#N/A	ath-miR156a	Ogmr915	miR156a	TGACAGAAGAGAGTGGTCAC	20	1	#N/A
CK1505291	#N/A	ath-miR156a	Ogmr916	miR156a	TGACAGAAGAGAGTGTAGCAC	21	2	#N/A
CK8558797	#N/A	ath-miR156a	Ogmr917	miR156a	TGACAGAAGAGTGTGAGCTC	20	1	#N/A
CK9919970	#N/A	ath-miR157d	Ogmr918	miR157d	TGACAGAAGATAGAGAGGAC	20	1	#N/A
CK7088054	#N/A	osa-miR156k	Ogmr919	miR156k	TGACAGAAGATAGAGCGCACA	21	1	#N/A
CK12301177	#N/A	ath-miR157d	Ogmr920	miR157d	TGACAGAAGATTGAGAGCAC	20	1	#N/A
CK9178167	#N/A	ath-miR156a	Ogmr921	miR156a	TGACAGAATGAGAGTGAGCAC	21	1	#N/A
CK10197907	#N/A	ath-miR156a	Ogmr922	miR156a	TGACAGACAGAGAGTGAGCAC	21	1	#N/A
CK10974797	#N/A	ahy-miR156a	Ogmr923	miR156a	TGACAGGAGAGAGAGAGCAC	20	1	#N/A
CK8081339	#N/A	csi-miR535	Ogmr924	miR535	TGACCATGAGAGAGAGCACGC	21	1	#N/A
CK1970359	#N/A	ath-miR167a	Ogmr925	miR167a	TGACGCTGCCAGCATGATCTA	21	2	#N/A
CK2527763	#N/A	bna-miR156a	Ogmr926	miR156a	TGACGGAAGAGAGTGAGCACA	21	1	#N/A
CK10234082	#N/A	osa-miR156k	Ogmr927	miR156k	TGACGGAAGAGATGATATGCACA	23	1	#N/A
CK11517062	#N/A	mtr-miR5255	Ogmr928	miR5255	TGACTGGATAGAGGCAAGGCG	21	1	#N/A
CK7692350	#N/A	gma-miR5369	Ogmr929	miR5369	TGAGAAAAGTAGGATCCGACA	21	1	#N/A
CK11357310	#N/A	ppt-miR1048-5p	Ogmr930	miR1048	TGAGAACTTGAGTGTAGAGA	20	1	#N/A
CK5485595	#N/A	ath-miR5021	Ogmr931	miR5021	TGAGAAGAAGAAGAAGATCGA	21	1	#N/A
CK8247128	#N/A	ppt-miR171a	Ogmr932	miR171a	TGAGACGCGTCAATATCCATG	21	1	#N/A
CK4878378	#N/A	vvi-miR156h	Ogmr933	miR156h	TGAGAGAAGAGATGAGAGCAT	21	1	#N/A
CK9658067	#N/A	bdi-miR397b	Ogmr934	miR397b	TGAGAGCAGCGTTGATGAAA	20	1	#N/A
CK6442870	#N/A	ath-miR774b	Ogmr935	miR774b	TGAGATGGAGATATAGGATGATA	23	1	#N/A
CK10582148	#N/A	ath-miR169d	Ogmr936	miR169d	TGAGCCAAGGATGACTTGCCG	21	1	#N/A
CK0859220	#N/A	ath-miR5021	Ogmr937	miR5021	TGAGCGAAGAAGAAGAAGAACGA	23	3	#N/A
CK3010410	#N/A	ath-miR157d	Ogmr938	miR157d	TGAGGAAGATGATGAGAGCAC	21	1	#N/A
CK2542869	#N/A	osa-miR5143	Ogmr939	miR5143	TGAGGATGTGGCAGTGTAGGATA	23	1	#N/A
CK10276160	#N/A	bdi-miR397b	Ogmr940	miR397b	TGAGGGCAGCGTTGATGAAC	20	1	#N/A
CK9890494	#N/A	bdi-miR397b	Ogmr941	miR397b	TGAGGGCAGCGTTGATGATA	20	1	#N/A
CK3120129	#N/A	mtr-miR5298a	Ogmr942	miR5298	TGAGGTAGATAAAGATGAAGAA	22	1	#N/A
CK10326124	#N/A	bdi-miR5177	Ogmr943	miR5177	TGAGGTTGTAAAATCAAAACGGT	23	1	#N/A
CK6583966	#N/A	ptc-miR167h	Ogmr944	miR167h	TGAGTGCCAAGATTGATCTG	20	1	#N/A
CK4239195	#N/A	mtr-miR5298b	Ogmr945	miR5298	TGAGTGTAGATGAAGAAGAGGAA	23	1	#N/A
CK7495951	#N/A	ahy-miR3513-3p	Ogmr946	miR3513	TGATAAGATAGAAAGTGCTCAT	22	1	#N/A
CK4463089	#N/A	ath-miR1886.2	Ogmr947	miR1886	TGATAATGAAATCTTTGAGTCGG	23	1	#N/A
CK5674502	#N/A	mtr-miR5264	Ogmr948	miR5264	TGATCAATGAGACTATGCATC	21	1	#N/A
CK3116538	#N/A	ppt-miR535a	Ogmr949	miR535a	TGATGACGAGAGAGAGCACGC	21	1	#N/A
CK6392878	#N/A	ath-miR5658	Ogmr950	miR5658	TGATGATGACGACGATGATAA	21	1	#N/A
CK1774438	#N/A	ppt-miR419	Ogmr951	miR419	TGATGATGATGACGATGATT	20	2	#N/A
CK10287103	#N/A	osa-miR418	Ogmr952	miR418	TGATGATGATGATGAAGATGACG	23	1	#N/A
CK3418295	#N/A	ath-miR5658	Ogmr953	miR5658	TGATGATGATGATGAATGAAAGA	23	1	#N/A
CK10657452	#N/A	ath-miR5658	Ogmr954	miR5658	TGATGATGATGATGACGACA	20	1	#N/A
CK10918792	#N/A	ath-miR5658	Ogmr955	miR5658	TGATGATGATGATGACGACAC	21	1	#N/A
CK11627578	#N/A	osa-miR418	Ogmr956	miR418	TGATGATGATGATGACGATGACG	23	1	#N/A
CK12194434	#N/A	vvi-miR156h	Ogmr957	miR156h	TGATGGAAGAGATGAGAGCA	20	1	#N/A
CK12029289	#N/A	mtr-miR5298b	Ogmr958	miR5298	TGATGGAGCATGATATGAAGACT	23	1	#N/A
CK11212106	#N/A	ath-miR5658	Ogmr959	miR5658	TGATGGTGATGATGATGACAA	21	1	#N/A
CK1285869	#N/A	ath-miR5021	Ogmr960	miR5021	TGATTAGAGAAGAAGAAGAAA	21	2	#N/A
CK6761074	#N/A	osa-miR5077	Ogmr961	miR5077	TGATTCATGTCGGGTTCACCA	21	1	#N/A
CK0152084	#N/A	osa-miR171b	Ogmr962	miR171b	TGATTGAGCCGTGCCAATATC	21	12	#N/A
CK7924903	#N/A	mtr-miR171	Ogmr963	miR171	TGATTGAGTCGTGCCAATCTC	21	1	#N/A
CK0747512	#N/A	smo-miR408	Ogmr964	miR408	TGCACTGCCTCTCCCCTGGCTT	22	3	#N/A
CK9990378	#N/A	ppt-miR408b	Ogmr965	miR408b	TGCACTGCCTCTCCTCTGGCTT	22	1	#N/A
CK6292202	#N/A	smo-miR408	Ogmr966	miR408	TGCACTGCCTCTTCACTGGCTT	22	1	#N/A
CK11790573	#N/A	ppt-miR408b	Ogmr967	miR408b	TGCACTGCCTCTTCCCTGCTTT	22	1	#N/A
CK4844774	#N/A	ppt-miR408b	Ogmr968	miR408b	TGCACTGCCTCTTCCCTGGAT	21	1	#N/A
CK9531238	#N/A	smo-miR408	Ogmr969	miR408	TGCACTGCCTCTTCCCTGGCTG	22	1	#N/A
CK5977575	#N/A	smo-miR408	Ogmr970	miR408	TGCACTGCCTCTTCCCTGGTTTA	23	1	#N/A
CK9911781	#N/A	smo-miR408	Ogmr971	miR408	TGCACTGCCTCTTCCCTGGTTTT	23	1	#N/A
CK6994154	#N/A	smo-miR408	Ogmr972	miR408	TGCACTGCCTCTTCTTGGCTTT	22	1	#N/A
CK7973937	#N/A	smo-miR408	Ogmr973	miR408	TGCACTGCCTCTTTTGGCTT	20	1	#N/A
CK11889208	#N/A	ppt-miR408b	Ogmr974	miR408b	TGCACTGCCTCTTTTTGGCTT	21	1	#N/A
CK2148559	#N/A	osa-miR399a	Ogmr975	miR399a	TGCCAAAGGAGAATTGTCCTG	21	2	#N/A
CK5443474	#N/A	ath-miR399a	Ogmr976	miR399a	TGCCAAAGGAGATTTGCCCT	20	1	#N/A
CK0913005	#N/A	ath-miR399a	Ogmr977	miR399a	TGCCAAAGGAGATTTGCCCTG	21	3	#N/A
CK8832406	#N/A	ptc-miR169ab	Ogmr978	miR169a	TGCCAAGGACGACTTACCCCAC	22	1	#N/A
CK3309989	#N/A	gma-miR4403	Ogmr979	miR4403	TGCGAACACGACACGACACGGAC	23	1	#N/A
CK8885818	#N/A	gma-miR4403	Ogmr980	miR4403	TGCGGACACAACACGACACGGAC	23	1	#N/A
CK1807427	#N/A	zma-miR156b*	Ogmr981	miR156b	TGCTCACCCTCTCTCTGTCACT	22	2	#N/A
CK11128039	#N/A	aly-miR845b	Ogmr982	miR845b	TGCTCTGATACCAAATGATGC	21	1	#N/A
CK12235656	#N/A	vvi-miR845d	Ogmr983	miR845d	TGCTCTGATACCAATTGATGGCT	23	1	#N/A
CK1450117	#N/A	vvi-miR845d	Ogmr984	miR845d	TGCTCTGATACCACTTGACGC	21	2	#N/A
CK7417059	#N/A	vvi-miR845d	Ogmr985	miR845d	TGCTCTGATACCAGCTGATGG	21	1	#N/A
CK10058840	#N/A	pab-miR1863	Ogmr986	miR1863	TGCTCTGATACCATGTAGAAGTT	23	1	#N/A
CK2487055	#N/A	ahy-miR156c	Ogmr987	miR156c	TGCTGACAGAAGAGAGAGAGCAC	23	1	#N/A
CK7686848	#N/A	gma-miR156k	Ogmr988	miR156k	TGCTGACAGAAGAGAGTGAGCA	22	1	#N/A
CK3916581	#N/A	bdi-miR5176-3p	Ogmr989	miR5176	TGCTGATATGTGGCATGGCAAT	22	1	#N/A
CK2845980	#N/A	ath-miR5658	Ogmr990	miR5658	TGCTGATGATGATGATGACGA	21	1	#N/A
CK6272975	#N/A	gma-miR4392	Ogmr991	miR4392	TGCTGCAAGAAAATGTGATTTCA	23	1	#N/A
CK9523369	#N/A	ath-miR5021	Ogmr992	miR5021	TGGAAGAAGAAGAAGATCAA	20	1	#N/A
CK3235284	#N/A	ath-miR5641	Ogmr993	miR5641	TGGAAGAAGTGATAGGAGATTTA	23	1	#N/A
CK12352927	#N/A	osa-miR528	Ogmr994	miR528	TGGAAGGGGAATGCAGAGGAGCT	23	1	#N/A
CK0869934	#N/A	osa-miR528	Ogmr995	miR528	TGGAAGGGGCAAGCAGAGGAGCTC	24	3	#N/A
CK4299213	#N/A	osa-miR528	Ogmr996	miR528	TGGAAGGGGCACACAGAGGAGC	22	1	#N/A
CK1237069	#N/A	osa-miR528	Ogmr997	miR528	TGGAAGGGGCACGAAGAGGAGCT	23	2	#N/A
CK11664221	#N/A	osa-miR528	Ogmr998	miR528	TGGAAGGGGCACGCAGAGCAGC	22	1	#N/A
CK4020338	#N/A	osa-miR528	Ogmr999	miR528	TGGAAGGGGCACGCAGAGGAACT	23	1	#N/A
CK2178452	#N/A	osa-miR528	Ogmr1000	miR528	TGGAAGGGGCACGCAGAGGATTC	23	2	#N/A
CK9350497	#N/A	osa-miR528	Ogmr1001	miR528	TGGAAGGGGCACGCAGAGGC	20	1	#N/A
CK10489623	#N/A	osa-miR528	Ogmr1002	miR528	TGGAAGGGGCACGCAGATGAGC	22	1	#N/A
CK6202517	#N/A	osa-miR528	Ogmr1003	miR528	TGGAAGGGGCACGCAGGGGAGCT	23	1	#N/A
CK11446271	#N/A	osa-miR528	Ogmr1004	miR528	TGGAAGGGGCACTCAGAGGAGT	22	1	#N/A
CK8699157	#N/A	osa-miR528	Ogmr1005	miR528	TGGAAGGGGCATACAGAGGAGC	22	1	#N/A
CK2112045	#N/A	osa-miR528	Ogmr1006	miR528	TGGAAGGGGCATGCAGAGGAAC	22	2	#N/A
CK7161250	#N/A	osa-miR528	Ogmr1007	miR528	TGGAAGGGGCATGCAGAGGTGCT	23	1	#N/A
CK7103976	#N/A	osa-miR528	Ogmr1008	miR528	TGGAAGGGGCATGCAGATTAG	21	1	#N/A
CK10871220	#N/A	osa-miR528	Ogmr1009	miR528	TGGAAGGGGCATGCAGTGAG	20	1	#N/A
CK10052133	#N/A	osa-miR528	Ogmr1010	miR528	TGGAAGGGGCATGCGTGGAG	20	1	#N/A
CK11876158	#N/A	osa-miR1869	Ogmr1011	miR1869	TGGACAATAGGCTTGGGAGGACA	23	1	#N/A
CK1630264	#N/A	gma-miR4403	Ogmr1012	miR4403	TGGACACAACACGACACGGAC	21	2	#N/A
CK10231223	#N/A	gma-miR4403	Ogmr1013	miR4403	TGGACACGACACGACACGGACA	22	1	#N/A
CK9311623	#N/A	osa-miR415	Ogmr1014	miR415	TGGACAGAACAGAAGCAGAGCA	22	1	#N/A
CK7446372	#N/A	ath-miR319a	Ogmr1015	miR319a	TGGACTGAAGGGAGCTCCCAT	21	1	#N/A
CK2106764	#N/A	osa-miR164d	Ogmr1016	miR164d	TGGAGAAACAGGGCACGTGTT	21	2	#N/A
CK9836972	#N/A	osa-miR164d	Ogmr1017	miR164d	TGGAGAAGCAGGACACGTGTT	21	1	#N/A
CK8760931	#N/A	ath-miR164a	Ogmr1018	miR164a	TGGAGAAGCAGGGACGTGTA	20	1	#N/A
CK3714820	#N/A	osa-miR164d	Ogmr1019	miR164d	TGGAGAAGCAGGGCACCTGTT	21	1	#N/A
CK1878074	#N/A	osa-miR164d	Ogmr1020	miR164d	TGGAGAAGCAGGGCACGGGTT	21	2	#N/A
CK2286325	#N/A	osa-miR164d	Ogmr1021	miR164d	TGGAGAAGCAGGGCACGTAT	20	2	#N/A
CK7017286	#N/A	ath-miR164a	Ogmr1022	miR164a	TGGAGAAGCAGGGCACGTGCAG	22	1	#N/A
CK7800623	#N/A	osa-miR164d	Ogmr1023	miR164d	TGGAGAAGCAGGGCACGTGTTC	22	1	#N/A
CK5590982	#N/A	zma-miR164h	Ogmr1024	miR164h	TGGAGAAGCAGGGCACGTGTTG	22	1	#N/A
CK2219269	#N/A	osa-miR164d	Ogmr1025	miR164d	TGGAGAAGCAGGGCACGTGTTT	22	2	#N/A
CK7112309	#N/A	zma-miR164h	Ogmr1026	miR164h	TGGAGAAGCAGGGCACGTTTG	21	1	#N/A
CK8951982	#N/A	ath-miR164a	Ogmr1027	miR164a	TGGAGAAGCAGGGCACGTTTTTA	23	1	#N/A
CK4111078	#N/A	osa-miR164d	Ogmr1028	miR164d	TGGAGAAGCAGGGCCCGTGTT	21	1	#N/A
CK8939215	#N/A	ath-miR164a	Ogmr1029	miR164a	TGGAGAAGCAGTTCACGTGCAT	22	1	#N/A
CK10082962	#N/A	osa-miR164d	Ogmr1030	miR164d	TGGAGAAGGAGGGCACGTGTT	21	1	#N/A
CK7409694	#N/A	ssl-miR164a	Ogmr1031	miR164a	TGGAGAAGTAGGGCACGTGCC	21	1	#N/A
CK3416489	#N/A	osa-miR164d	Ogmr1032	miR164d	TGGAGAGCAGGGCACGTGTT	20	1	#N/A
CK3547853	#N/A	osa-miR164d	Ogmr1033	miR164d	TGGAGAGGCAGGGCACGTGT	20	1	#N/A
CK0973764	#N/A	osa-miR164d	Ogmr1034	miR164d	TGGAGAGGCAGGGCACGTGTT	21	3	#N/A
CK7180450	#N/A	sbi-miR164c	Ogmr1035	miR164c	TGGAGCAGAGCAGGACAAGGAG	22	1	#N/A
CK11329891	#N/A	vvi-miR845a	Ogmr1036	miR845a	TGGAGCTCTGATACCAAATGACA	23	1	#N/A
CK2837290	#N/A	ath-miR167a	Ogmr1037	miR167a	TGGAGCTGCCAGCATGATCTA	21	1	#N/A
CK0501296	#N/A	osa-miR164d	Ogmr1038	miR164d	TGGAGGAGCAGGGCACGTGTT	21	4	#N/A
CK7491513	#N/A	ath-miR164a	Ogmr1039	miR164a	TGGAGTAGCAGGGCACGTGCA	21	1	#N/A
CK10519453	#N/A	smo-miR1093	Ogmr1040	miR1093	TGGAGTGTCGTTGCCAAGCATG	22	1	#N/A
CK12254340	#N/A	osa-miR1869	Ogmr1041	miR1869	TGGATAATAGGCTTGGGAGGATA	23	1	#N/A
CK2777376	#N/A	osa-miR1320	Ogmr1042	miR1320	TGGATACGGAGGAATTTTAAAA	22	1	#N/A
CK9559241	#N/A	cre-miR1171	Ogmr1043	miR1171	TGGATGGAGTGGAAGTGGAGGAG	23	1	#N/A
CK4629547	#N/A	aly-miR165a*	Ogmr1044	miR165a	TGGATGTTGTCTGGATCGTAGGC	23	1	#N/A
CK8136642	#N/A	pta-miR159a	Ogmr1045	miR159a	TGGATTGAAGGGAGCTCTGCA	21	1	#N/A
CK5610391	#N/A	ath-miR5021	Ogmr1046	miR5021	TGGCGAAGAAGAAGAAGAAAGCA	23	1	#N/A
CK6273728	#N/A	pab-miR3711	Ogmr1047	miR3711	TGGCGCTGAGGAAGAAGGGCT	21	1	#N/A
CK0593710	#N/A	vvi-miR845d	Ogmr1048	miR845d	TGGCTCTGATACCAAATGATGCA	23	4	#N/A
CK5890248	#N/A	vvi-miR845d	Ogmr1049	miR845d	TGGCTCTGATACCAACTGTCACG	23	1	#N/A
CK7635960	#N/A	vvi-miR845d	Ogmr1050	miR845d	TGGCTCTGATACCAACTTCACGG	23	1	#N/A
CK0352869	#N/A	vvi-miR845d	Ogmr1051	miR845d	TGGCTCTGATACCAATAATGACGC	24	6	#N/A
CK4226890	#N/A	vvi-miR845d	Ogmr1052	miR845d	TGGCTCTGATACCAATCTGACGA	23	1	#N/A
CK0872685	#N/A	vvi-miR845d	Ogmr1053	miR845d	TGGCTCTGATACCAATCTGACGAG	24	3	#N/A
CK0452548	#N/A	vvi-miR845d	Ogmr1054	miR845d	TGGCTCTGATACCAATCTGACGGA	24	5	#N/A
CK0324856	#N/A	vvi-miR845d	Ogmr1055	miR845d	TGGCTCTGATACCACTTGATGCAA	24	6	#N/A
CK6704280	#N/A	vvi-miR845d	Ogmr1056	miR845d	TGGCTCTGATACCACTTGTAGAG	23	1	#N/A
CK8964527	#N/A	vvi-miR845d	Ogmr1057	miR845d	TGGCTCTGATACCACTTGTAGGA	23	1	#N/A
CK10955526	#N/A	osa-miR1863	Ogmr1058	miR1863	TGGCTCTGATACCATGTAGAAAG	23	1	#N/A
CK1565633	#N/A	osa-miR1863	Ogmr1059	miR1863	TGGCTCTGATACCATGTAGAATA	23	2	#N/A
CK5494482	#N/A	csi-miR3948	Ogmr1060	miR3948	TGGCTGTGATGGGAGGTAGGGTG	23	1	#N/A
CK10977640	#N/A	mtr-miR5223a	Ogmr1061	miR5223	TGGGAAATTACTTGAAGATGCA	22	1	#N/A
CK2713066	#N/A	ath-miR5021	Ogmr1062	miR5021	TGGGAAGAAGAAGAAGAAGCGA	22	1	#N/A
CK3072978	#N/A	vvi-miR3630*	Ogmr1063	miR3630	TGGGAATCTCTCTGATGCATA	21	1	#N/A
CK2739697	#N/A	vvi-miR156h	Ogmr1064	miR156h	TGGGAGAAGAGAAGAGCTAT	20	1	#N/A
CK7605186	#N/A	csi-miR3946	Ogmr1065	miR3946	TGGGAGAGAAAAGAGAAGAGAGA	23	1	#N/A
CK9591415	#N/A	peu-miR2916	Ogmr1066	miR2916	TGGGCTCGAAGACGATCAGATA	22	1	#N/A
CK10538839	#N/A	osa-miR164d	Ogmr1067	miR164d	TGGGGAAGCAGGGCACGTGTT	21	1	#N/A
CK8696615	#N/A	ath-miR5657	Ogmr1068	miR5657	TGGTACAAGGTTAGATTTCG	20	1	#N/A
CK10070829	#N/A	ath-miR5657	Ogmr1069	miR5657	TGGTACAAGGTTAGATTTCGG	21	1	#N/A
CK10081155	#N/A	ath-miR5021	Ogmr1070	miR5021	TGGTAGAACGAAGAAGAAGAAGA	23	1	#N/A
CK11647535	#N/A	ath-miR5665	Ogmr1071	miR5665	TGGTAGGGACAATATCTGGGAT	22	1	#N/A
CK0952516	#N/A	esi-miR3468	Ogmr1072	miR3468	TGGTCATTTTCCAGGTTGGCGGGT	24	3	#N/A
CK4792856	#N/A	bdi-miR5059	Ogmr1073	miR5059	TGGTCCTGGGCAGCAACACCA	21	1	#N/A
CK5211951	#N/A	osa-miR164d	Ogmr1074	miR164d	TGGTGAAGCAGGGCACGTGTT	21	1	#N/A
CK9989084	#N/A	aly-miR851	Ogmr1075	miR851	TGGTGGATGCAAACAAAGACGAC	23	1	#N/A
CK0285729	#N/A	zma-miR482*	Ogmr1076	miR482*	TGGTGTAGATGAAGGTTCCTT	21	7	#N/A
CK11471140	#N/A	pab-miR3712	Ogmr1077	miR3712	TGTGATCAAGATCGGCTCAA	20	1	#N/A
CK7843078	#N/A	pta-miR946a*	Ogmr1078	miR946a	TGTGGATATAGAAGGGTTAGT	21	1	#N/A
CK0540240	#N/A	vvi-miR479	Ogmr1079	miR479	TGTGGTATTGATTCGGTTCATC	22	4	#N/A
CK10279141	#N/A	zma-miR398a	Ogmr1080	miR398a	TGTGTTCTCAGGCCGCCCCCG	21	1	#N/A
CK7681178	#N/A	zma-miR398a	Ogmr1081	miR398a	TGTGTTCTCAGGTCCCCCCCG	21	1	#N/A
CK5815484	#N/A	zma-miR398a	Ogmr1082	miR398a	TGTGTTCTCAGGTCGCCCCCGA	22	1	#N/A
CK4243293	#N/A	zma-miR398a	Ogmr1083	miR398a	TGTGTTCTCAGGTCGCCCCCGC	22	1	#N/A
CK1341158	#N/A	zma-miR398a	Ogmr1084	miR398a	TGTGTTCTCAGGTCGCCCCCGT	22	2	#N/A
CK6300228	#N/A	zma-miR398a	Ogmr1085	miR398a	TGTGTTCTCAGGTCGCCCCCGTC	23	1	#N/A
CK4813715	#N/A	zma-miR398a	Ogmr1086	miR398a	TGTGTTCTCAGGTCGCCTCCG	21	1	#N/A
CK0948034	#N/A	pab-miR951	Ogmr1087	miR951	TGTTCTTGACGTCTGGACCACG	22	3	#N/A
CK10823181	#N/A	zma-miR171d*	Ogmr1088	miR171d	TGTTGGCTCGGTTCATTCAGA	21	1	#N/A
CK9120757	#N/A	zma-miR398a	Ogmr1089	miR398a	TGTTTTCTCAGGTCGCCCCCG	21	1	#N/A
CK9646860	#N/A	ppt-miR894	Ogmr1090	miR894	TGTTTTTCACGTCGGGTTCACCA	23	1	#N/A
CK6598038	#N/A	ath-miR5021	Ogmr1091	miR5021	TTACGACAGAAGAAGAAGAATA	22	1	#N/A
CK4890069	#N/A	ath-miR5021	Ogmr1092	miR5021	TTAGAAGAAGAAGAAGGAAGATA	23	1	#N/A
CK11813461	#N/A	gma-miR5376	Ogmr1093	miR5376	TTAGAAGATTTGAAGATTGGGGA	23	1	#N/A
CK0548653	#N/A	smo-miR319	Ogmr1094	miR319	TTAGCTGCCGACTCATTCATTC	22	4	#N/A
CK3014030	#N/A	cme-miR168	Ogmr1095	miR168	TTAGCTTGGTGCAGGTCGGGA	21	1	#N/A
CK5806747	#N/A	osa-miR5542	Ogmr1096	miR5542	TTAGGGAAGGTATCATGAGGCAT	23	1	#N/A
CK5831029	#N/A	mtr-miR5258	Ogmr1097	miR5258	TTCAAGTGACAAGGAAGGATCCC	23	1	#N/A
CK9548673	#N/A	smo-miR408	Ogmr1098	miR408	TTCACTGCCTCTTCCCTGGCTT	22	1	#N/A
CK4330337	#N/A	csi-miR396c	Ogmr1099	miR396c	TTCAGTAAGAAATCTGTGGGAA	22	1	#N/A
CK5531992	#N/A	ath-miR396a	Ogmr1100	miR396a	TTCCACAGCTTCTTGAACTG	20	1	#N/A
CK2552104	#N/A	ath-miR396b	Ogmr1101	miR396b	TTCCACAGCTTTCTTAAATT	20	1	#N/A
CK0846094	#N/A	vvi-miR396a	Ogmr1102	miR396a	TTCCACAGCTTTCTTGAACTA	21	3	#N/A
CK2156793	#N/A	gma-miR396e	Ogmr1103	miR396e	TTCCACAGCTTTCTTGAACTTT	22	2	#N/A
CK9571490	#N/A	ath-miR396b	Ogmr1104	miR396b	TTCCACAGCTTTCTTGATTTT	21	1	#N/A
CK10032610	#N/A	ath-miR396a	Ogmr1105	miR396a	TTCCACAGCTTTTTTGAACTG	21	1	#N/A
CK1239640	#N/A	vvi-miR2950	Ogmr1106	miR2950	TTCCATATCTTGCACACTGGA	21	2	#N/A
CK5860538	#N/A	vvi-miR2950	Ogmr1107	miR2950	TTCCATCTCTTCCACACTGGA	21	1	#N/A
CK10011327	#N/A	vvi-miR2950	Ogmr1108	miR2950	TTCCATCTCTTGCACACTCGA	21	1	#N/A
CK8636589	#N/A	vvi-miR2950	Ogmr1109	miR2950	TTCCATCTCTTGCACACTGAT	21	1	#N/A
CK11224117	#N/A	vvi-miR2950	Ogmr1110	miR2950	TTCCATCTCTTGCACACTGTTTT	23	1	#N/A
CK6310890	#N/A	vvi-miR2950	Ogmr1111	miR2950	TTCCATCTCTTGCACCCTGGA	21	1	#N/A
CK5731232	#N/A	vvi-miR2950	Ogmr1112	miR2950	TTCCATCTCTTGCCCACTGGA	21	1	#N/A
CK9510333	#N/A	vvi-miR2950	Ogmr1113	miR2950	TTCCATCTCTTTCACACTGGA	21	1	#N/A
CK9011144	#N/A	sly-miR5300	Ogmr1114	miR5300	TTCCCAGTCCAGGCATTCCAA	21	1	#N/A
CK7239475	#N/A	ppt-miR1052	Ogmr1115	miR1052	TTCCTTTCGTTCGATTGATGGTA	23	1	#N/A
CK2244592	#N/A	ath-miR5021	Ogmr1116	miR5021	TTCGAAGAAGAAGAAGAACAAT	22	2	#N/A
CK6499999	#N/A	gma-miR156f	Ogmr1117	miR156f	TTCGACAGATAGAGAGAGAGACA	23	1	#N/A
CK9439204	#N/A	ppt-miR894	Ogmr1118	miR894	TTCGATTCACGTCGGGTTCACCT	23	1	#N/A
CK5227932	#N/A	cme-miR168	Ogmr1119	miR168	TTCGCTGGGTGCAGGTCGGGA	21	1	#N/A
CK5992040	#N/A	cme-miR168	Ogmr1120	miR168	TTCGCTTGGTGCAGGTCGGA	20	1	#N/A
CK10554010	#N/A	ath-miR168a	Ogmr1121	miR168a	TTCGCTTGGTGCAGGTCGGGAG	22	1	#N/A
CK7116944	#N/A	cme-miR168	Ogmr1122	miR168	TTCGCTTGGTGCAGGTCGGGG	21	1	#N/A
CK9584280	#N/A	ath-miR168a	Ogmr1123	miR168a	TTCGCTTGGTGCAGGTCGGGGA	22	1	#N/A
CK2363160	#N/A	cme-miR168	Ogmr1124	miR168	TTCGCTTGGTGCAGTCGGGA	20	1	#N/A
CK9084092	#N/A	cme-miR168	Ogmr1125	miR168	TTCGCTTTGTGCAGGTCGGGA	21	1	#N/A
CK8426873	#N/A	gma-miR166h-3p	Ogmr1126	miR166h	TTCGGACCAGGCTTCATTTCC	21	1	#N/A
CK7228362	#N/A	bdi-miR5059	Ogmr1127	miR5059	TTCGGACCTGGGCAGCAACACCA	23	1	#N/A
CK8825692	#N/A	pta-miR1312	Ogmr1128	miR1312	TTCGGAGAGAAAATGGCAACAT	22	1	#N/A
CK12135432	#N/A	pta-miR1312	Ogmr1129	miR1312	TTCGGAGAGAAAATGGCGACA	21	1	#N/A
CK12287973	#N/A	osa-miR159a.1	Ogmr1130	miR159a	TTCGGATTGAAGGGAGCTCTG	21	1	#N/A
CK6189948	#N/A	bdi-miR5059	Ogmr1131	miR5059	TTCGGCCCTGGGCAGCAACACCA	23	1	#N/A
CK5788937	#N/A	bdi-miR5059	Ogmr1132	miR5059	TTCGGGCCTGGGCAGCAACACCA	23	1	#N/A
CK3645359	#N/A	ppt-miR894	Ogmr1133	miR894	TTCGGTTCACGTCGGGTTCACC	22	1	#N/A
CK10932796	#N/A	ppt-miR894	Ogmr1134	miR894	TTCGTTACACGTCGGGTTCACCA	23	1	#N/A
CK5282119	#N/A	ppt-miR894	Ogmr1135	miR894	TTCGTTGCACGTCGGGTTCACCA	23	1	#N/A
CK1841830	#N/A	cme-miR168	Ogmr1136	miR168	TTCGTTGGTGCAGGTCGGGA	20	2	#N/A
CK5725004	#N/A	ppt-miR894	Ogmr1137	miR894	TTCGTTTCACGTCCGGTTCACCA	23	1	#N/A
CK1183099	#N/A	ppt-miR894	Ogmr1138	miR894	TTCGTTTCACGTCGGCTTCACCA	23	2	#N/A
CK8343635	#N/A	ppt-miR894	Ogmr1139	miR894	TTCGTTTCACGTCGGGTTCACCG	23	1	#N/A
CK7794082	#N/A	ppt-miR894	Ogmr1140	miR894	TTCGTTTCGCGTCGGGTTCACCA	23	1	#N/A
CK7958260	#N/A	bdi-miR159	Ogmr1141	miR159	TTCTTGGATTGAAGGGAGCT	20	1	#N/A
CK0298083	#N/A	bdi-miR159	Ogmr1142	miR159	TTCTTGGATTGAAGGGAGCTC	21	7	#N/A
CK11578733	#N/A	ppt-miR1052	Ogmr1143	miR1052	TTCTTTTATTGATTGATTGTT	21	1	#N/A
CK9543021	#N/A	ahy-miR156c	Ogmr1144	miR156c	TTGAACAAGGGAGAAGAGCAC	21	1	#N/A
CK5245846	#N/A	ppt-miR535a	Ogmr1145	miR535a	TTGACAAAGAGAGAGAGCACGC	22	1	#N/A
CK4775089	#N/A	ppt-miR535a	Ogmr1146	miR535a	TTGACAACGAGAAAGAGCACGC	22	1	#N/A
CK7880565	#N/A	ppt-miR535a	Ogmr1147	miR535a	TTGACAACGAGAGAGAGAACGC	22	1	#N/A
CK4223975	#N/A	ppt-miR535a	Ogmr1148	miR535a	TTGACAACGAGAGAGAGCACC	21	1	#N/A
CK1275879	#N/A	ppt-miR535a	Ogmr1149	miR535a	TTGACAACGAGAGAGGGCACG	21	2	#N/A
CK4658069	#N/A	ppt-miR535a	Ogmr1150	miR535a	TTGACAACGTGAGAGAGCACG	21	1	#N/A
CK1314439	#N/A	gma-miR156f	Ogmr1151	miR156f	TTGACAGAAAGAGGGAACACA	21	2	#N/A
CK5827714	#N/A	smo-miR156c	Ogmr1152	miR156c	TTGACAGAAGAAAGAGAGCAC	21	1	#N/A
CK4131793	#N/A	ath-miR157a	Ogmr1153	miR157a	TTGACAGAAGATAGAAGCAC	20	1	#N/A
CK10676312	#N/A	ath-miR157a	Ogmr1154	miR157a	TTGACAGAAGATAGACCACT	20	1	#N/A
CK6256553	#N/A	ath-miR157a	Ogmr1155	miR157a	TTGACAGAAGATAGAGAGCAG	21	1	#N/A
CK6339313	#N/A	ath-miR157a	Ogmr1156	miR157a	TTGACAGAAGATAGAGAGCGC	21	1	#N/A
CK3160367	#N/A	ath-miR157a	Ogmr1157	miR157a	TTGACAGAATATAGAGAGCACTT	23	1	#N/A
CK2009780	#N/A	ath-miR157a	Ogmr1158	miR157a	TTGACTGAAGATAGAGAGCAT	21	2	#N/A
CK7870475	#N/A	sly-miR171d	Ogmr1159	miR171d	TTGAGCCGCGCCAATATCAC	20	1	#N/A
CK11929514	#N/A	ctr-miR171	Ogmr1160	miR171	TTGAGCCGCGTCAATATCTTC	21	1	#N/A
CK4441116	#N/A	ctr-miR171	Ogmr1161	miR171	TTGAGCCGCGTCTATATCTCC	21	1	#N/A
CK11425974	#N/A	ctr-miR171	Ogmr1162	miR171	TTGAGCCGCTCAATATCTCC	20	1	#N/A
CK0347435	#N/A	zma-miR171b	Ogmr1163	miR171b	TTGAGCCGTGCCAATATCGC	20	6	#N/A
CK4203683	#N/A	smo-miR171a	Ogmr1164	miR171a	TTGAGCCGTGCCAATATCGTTT	22	1	#N/A
CK6422128	#N/A	gma-miR156f	Ogmr1165	miR156f	TTGAGGAAGATGATGAGAGCACA	23	1	#N/A
CK6540022	#N/A	bdi-miR397b	Ogmr1166	miR397b	TTGAGGGCAGCGTTGATGAAGG	22	1	#N/A
CK11368608	#N/A	bdi-miR397b	Ogmr1167	miR397b	TTGAGGGCAGCGTTGATGAATG	22	1	#N/A
CK8366434	#N/A	bdi-miR397b	Ogmr1168	miR397b	TTGAGGGCAGCGTTGATGATAA	22	1	#N/A
CK11313304	#N/A	bdi-miR397b	Ogmr1169	miR397b	TTGAGGGCAGCGTTGATGCAAA	22	1	#N/A
CK2674206	#N/A	sly-miR397	Ogmr1170	miR397	TTGAGGGCAGCGTTGATTCA	20	1	#N/A
CK6990946	#N/A	bdi-miR397b	Ogmr1171	miR397b	TTGAGGGCATCGTTGATGAAT	21	1	#N/A
CK6190517	#N/A	mtr-miR156g	Ogmr1172	miR156g	TTGAGTAGAAGATAGAGGGCAA	22	1	#N/A
CK5997667	#N/A	bdi-miR397b	Ogmr1173	miR397b	TTGAGTCAGCGTTGATGAAA	20	1	#N/A
CK9687771	#N/A	bdi-miR397b	Ogmr1174	miR397b	TTGAGTGCAGCGTTGACGAAA	21	1	#N/A
CK8517034	#N/A	bdi-miR397b	Ogmr1175	miR397b	TTGAGTGCAGCGTTGATGAAAA	22	1	#N/A
CK9240803	#N/A	bdi-miR397b	Ogmr1176	miR397b	TTGAGTGCAGCTTTGATGAAA	21	1	#N/A
CK5709752	#N/A	bdi-miR397b	Ogmr1177	miR397b	TTGATGGCAGCGTTGATGAAT	21	1	#N/A
CK4412612	#N/A	ppt-miR894	Ogmr1178	miR894	TTGATTCACGTCGGGTTCACC	21	1	#N/A
CK2537211	#N/A	ath-miR157a	Ogmr1179	miR157a	TTGCCAGAAGATAGAGAGCAC	21	1	#N/A
CK1767467	#N/A	gma-miR482a-3p	Ogmr1180	miR482a	TTGCCAGTTCCGCCCATTCCTA	22	2	#N/A
CK12127890	#N/A	cme-miR168	Ogmr1181	miR168	TTGCTTGGTGCAGGTCGGGA	20	1	#N/A
CK2891891	#N/A	vvi-miR319g	Ogmr1182	miR319g	TTGGACTGAAGGGAGCTCCA	20	1	#N/A
CK1966681	#N/A	ath-miR319a	Ogmr1183	miR319a	TTGGACTGAAGGGGGCTCCCT	21	2	#N/A
CK5533994	#N/A	osa-miR1320	Ogmr1184	miR1320	TTGGATACGGAGGAATTTTAA	21	1	#N/A
CK3225737	#N/A	ath-miR5021	Ogmr1185	miR5021	TTGGGATGAAGAAGAAGAAATA	22	1	#N/A
CK7078151	#N/A	vvi-miR845d	Ogmr1186	miR845d	TTGGGCTCTGATACCAAGTGATA	23	1	#N/A
CK8298326	#N/A	peu-miR2916	Ogmr1187	miR2916	TTGGGGTCTCGAAGACGATCAT	22	1	#N/A
CK8870765	#N/A	mtr-miR5242	Ogmr1188	miR5242	TTGTAGAAACAAGATTGTCGA	21	1	#N/A
CK11353741	#N/A	gma-miR156f	Ogmr1189	miR156f	TTGTCAGAAGAGAGAGGACGA	21	1	#N/A
CK3018053	#N/A	mtr-miR5264	Ogmr1190	miR5264	TTTAATCAAAGGACTTTGCAT	21	1	#N/A
CK6693221	#N/A	csi-miR857	Ogmr1191	miR857	TTTATGATGTAGAATGTTGGCTA	23	1	#N/A
CK9005650	#N/A	gma-miR166h-3p	Ogmr1192	miR166h	TTTCGGACCAGGCTTCATTCT	21	1	#N/A
CK9382688	#N/A	osa-miR5542	Ogmr1193	miR5542	TTTGAGAAGGTATGTAAGAGT	21	1	#N/A
CK5006115	#N/A	cme-miR168	Ogmr1194	miR168	TTTGCTTGGTGCAGGTCGGGA	21	1	#N/A
CK8539315	#N/A	ath-miR159c	Ogmr1195	miR159c	TTTGGATTGAAGGGAGCTCC	20	1	#N/A
CK3928451	#N/A	osa-miR159a.1	Ogmr1196	miR159a	TTTGGATTGAAGGGAGCTCGG	21	1	#N/A
CK5675225	#N/A	ath-miR159b	Ogmr1197	miR159b	TTTGGATTGAAGGGAGCTCTGTC	23	1	#N/A
CK9792919	#N/A	ath-miR159b	Ogmr1198	miR159b	TTTGGATTGAAGGGAGCTTTT	21	1	#N/A
CK1942351	#N/A	ath-miR5648-5p	Ogmr1199	miR5648	TTTGGTAATATTTGGCTTGAG	21	2	#N/A
CK3428733	#N/A	ath-miR5648-5p	Ogmr1200	miR5648	TTTGGTAATATTTGGCTTGAGT	22	1	#N/A
CK8018549	#N/A	mtr-miR5260	Ogmr1201	miR5260	TTTGTATTGTTGAATAGGCTT	21	1	#N/A
CK8610940	#N/A	mtr-miR5260	Ogmr1202	miR5260	TTTGTATTGTTGACAGATGGCAC	23	1	#N/A
CK12166893	#N/A	aly-miR838	Ogmr1203	miR838	TTTTCTTCTTCTTCTAGGGCACA	23	1	#N/A
CK0000002	t0000001	ppt-miR535a	Ogmr1204	miR535a	TGACAACGAGAGAGAGCACGC	21	86431	424669
CK0000008	t0000002	osa-miR528	Ogmr1205	miR528	TGGAAGGGGCATGCAGAGGAG	21	33901	296340
CK0000006	t0000004	osa-miR528	Ogmr1206	miR528	TGGAAGGGGCACGCAGAGGAG	21	50052	207929
CK0000005	t0000007	bdi-miR397b	Ogmr1207	miR397b	TTGAGGGCAGCGTTGATGAAA	21	50581	148686
CK0000001	t0000008	ath-miR156a	Ogmr1208	miR156a	TGACAGAAGAGAGTGAGCAC	20	127163	144433
CK0000003	t0000009	ath-miR166a	Ogmr1209	miR166a	TCGGACCAGGCTTCATTCCCC	21	69057	131735
CK0000009	t0000017	smo-miR156b	Ogmr1210	miR156b	CTGACAGAAGATAGAGAGCAC	21	27408	67303
CK0000015	t0000019	ccl-miR167a	Ogmr1211	miR167a	TGAAGCTGCCAGCATGATCTGA	22	21064	64656
CK0000010	t0000022	csi-miR535	Ogmr1212	miR535	TGACAATGAGAGAGAGCACGC	21	27266	60839
CK0000032	t0000045	ath-miR168a	Ogmr1213	miR168a	TCGCTTGGTGCAGGTCGGGAC	21	10391	30164
CK0000024	t0000059	ath-miR168a	Ogmr1214	miR168a	TCGCTTGGTGCAGGTCGGGAT	21	13045	25146
CK0000094	t0000064	ath-miR157a	Ogmr1215	miR157a	TTGACAGAAGATAGAGAGCAC	21	3282	22790
CK0000045	t0000091	ppt-miR894	Ogmr1216	miR894	GTTTCACGTCGGGTTCACCA	20	5654	17234
CK0000079	t0000147	ath-miR157d	Ogmr1217	miR157d	TGACAGAAGATAGAGAGCAC	20	3784	10659
CK0000055	t0000153	ppt-miR894	Ogmr1218	miR894	TTCGTTTCACGTCGGGTTCACCA	23	4690	10268
CK0000125	t0000194	ppt-miR894	Ogmr1219	miR894	CGTTTCACGTCGGGTTCACCA	21	2805	7730
CK0000169	t0000232	vvi-miR2950	Ogmr1220	miR2950	TTCCATCTCTTGCACACTGGA	21	2130	6446
CK0000110	t0000238	ppt-miR894	Ogmr1221	miR894	TCGTTTCACGTCGGGTTCACCA	22	2951	6329
CK0000361	t0000264	ath-miR164a	Ogmr1222	miR164a	TGGAGAAGCAGGGCACGTGCA	21	1247	5651
CK0000301	t0000273	bdi-miR397b	Ogmr1223	miR397b	TTGAGGGCAGCGTTGATGAAAT	22	1430	5506
CK0000788	t0000297	osa-miR528	Ogmr1224	miR528	TGGAAGGGGCATGCAGAGGA	20	698	5111
CK0000191	t0000304	bdi-miR397b	Ogmr1225	miR397b	TTGAGGGCAGCGTTGATGAAAA	22	1967	5034
CK0000200	t0000317	ath-miR167d	Ogmr1226	miR167d	TGAAGCTGCCAGCATGATCTGT	22	1929	4845
CK0000095	t0000332	smo-miR408	Ogmr1227	miR408	TGCACTGCCTCTTCCCTGGCTT	22	3279	4562
CK0001012	t0000359	ppt-miR535a	Ogmr1228	miR535a	TTGACAACGAGAGAGAGCACG	21	584	4311
CK0000262	t0000364	bdi-miR397b	Ogmr1229	miR397b	TTGAGGGCAGCGTTGATGAAT	21	1519	4268
CK0000075	t0000428	ath-miR168a	Ogmr1230	miR168a	TCGCTTGGTGCAGGTCGGGAA	21	3973	3564
CK0001316	t0000495	osa-miR528	Ogmr1231	miR528	TGGAAGGGGCATGCAGAGGAGC	22	477	3119
CK0000520	t0000522	zma-miR529	Ogmr1232	miR529	AGAAGAGAGAGAGTACAGCCT	21	955	2943
CK0000475	t0000528	ahy-miR408-5p	Ogmr1233	miR408-	TGGGATGAGGCAGAGCATGA	20	1026	2900
CK0000141	t0000598	osa-miR164d	Ogmr1234	miR164d	TGGAGAAGCAGGGCACGTGTT	21	2505	2646
CK0000492	t0000648	osa-miR528	Ogmr1235	miR528	TGGAAGGGGCACGCAGAGGAGC	22	991	2404
CK0001572	t0000683	ccl-miR167a	Ogmr1236	miR167a	TGAAGCTGCCAGCGTGATCTGA	22	416	2305
CK0000352	t0000793	bdi-miR166e	Ogmr1237	miR166e	CTCGGACCAGGCTTCATTCCC	21	1280	2027
CK0000338	t0000830	cme-miR168	Ogmr1238	miR168	TTCGCTTGGTGCAGGTCGGGA	21	1321	1929
CK0008172	t0000865	osa-miR156k	Ogmr1239	miR156k	TGACAGAAGATAGAGAGCACA	21	126	1863
CK0001658	t0000938	osa-miR528	Ogmr1240	miR528	TGGAAGGGGCACGCAGAGGA	20	401	1699
CK0001271	t0000955	osa-miR159a.1	Ogmr1241	miR159a	TTTGGATTGAAGGGAGCTCTG	21	488	1668
CK0000277	t0001051	zma-miR408b*	Ogmr1242	miR408b	GCTGGGATGAGGCAGAGCATGAG	23	1478	1525
CK0000643	t0001241	bdi-miR162	Ogmr1243	miR162	TCGATAAACCTCTGCATCCGGC	22	820	1282
CK0005391	t0001249	osa-miR528	Ogmr1244	miR528	TGGAAGGGGCATGCAGAGGAA	21	170	1273
CK0001269	t0001259	bdi-miR162	Ogmr1245	miR162	TCGATAAACCTCTGCATCCGG	21	490	1263
CK0007910	t0001372	ath-miR390a	Ogmr1246	miR390a	AAGCTCAGGAGGGATAGCGCC	21	129	1153
CK0001880	t0001437	osa-miR5077	Ogmr1247	miR5077	GATTCACGTCGGGTTCACCA	20	364	1102
CK0000054	t0001536	ath-miR167a	Ogmr1248	miR167a	TGAAGCTGCCAGCATGATCTA	21	4694	1036
CK0000641	t0001640	bna-miR156a	Ogmr1249	miR156a	TGACAGAAGAGAGTGAGCACA	21	822	959
CK0003105	t0001728	ppt-miR535a	Ogmr1250	miR535a	TTGACAACGAGAGAGAGCACGC	22	252	921
CK0001971	t0001845	osa-miR528	Ogmr1251	miR528	TGGAAGGGGCACGCAGAGGAGCT	23	354	861
CK0018771	t0001899	osa-miR528	Ogmr1252	miR528	TGGAAGGGGCATGCAGAGGAT	21	66	834
CK0003040	t0001970	bdi-miR397b	Ogmr1253	miR397b	TTGAGGGCAGCGTTGATGAA	20	256	806
CK0001863	t0001979	ath-miR166a	Ogmr1254	miR166a	TCGGACCAGGCTTCCTTCCCC	21	366	804
CK0011570	t0002228	ppt-miR535a	Ogmr1255	miR535a	GACAACGAGAGAGAGCACGC	20	97	706
CK0009187	t0002236	osa-miR528	Ogmr1256	miR528	TGGAAGGGGCATGCAGAGGAGCT	23	115	703
CK0000093	t0002244	zma-miR408b*	Ogmr1257	miR408b	GCTGGGATGAGGCAGAGCATG	21	3301	702
CK0015203	t0002527	ppt-miR535a	Ogmr1258	miR535a	TGACAACGAGAGAGAGCACG	20	78	626
CK0004992	t0002754	zma-miR166h	Ogmr1259	miR166h	TCGGACCAGGCTTCATTCCC	20	180	577
CK0002629	t0002763	ath-miR166a	Ogmr1260	miR166a	TCGGACCAGGCTTCGTTCCCC	21	284	576
CK0000941	t0002816	gma-miR156k	Ogmr1261	miR156k	TCTGACAGAAGAGAGTGAGCAC	22	614	568
CK0089999	t0002886	aly-miR171c*	Ogmr1262	miR171c	AGATATTGGAACGGTTCAATC	21	18	555
CK0004468	t0002975	ath-miR166a	Ogmr1263	miR166a	TCGGACCAGGCTTCTTTCCCC	21	194	538
CK0003770	t0003129	zma-miR166c*	Ogmr1264	miR166c	GAATGTTGTCTGGCTCGAGGC	21	219	513
CK0012874	t0003622	aqc-miR535	Ogmr1265	miR535	TGACAACGAGAGAGAGCACGCT	22	89	442
CK0000216	t0004067	cme-miR168	Ogmr1266	miR168	TCGCTTGGTGCAGGTCGGGA	20	1775	393
CK0005035	t0004239	ppt-miR894	Ogmr1267	miR894	TTCGATTCACGTCGGGTTCACCA	23	179	379
CK0038094	t0004467	peu-miR2916	Ogmr1268	miR2916	TGGGGGCTCGAAGACGATCA	20	37	360
CK0011922	t0004737	osa-miR1318	Ogmr1269	miR1318	TTAGAGAGATGACACCGACTT	21	94	338
CK0006372	t0004863	osa-miR5077	Ogmr1270	miR5077	GGTTCACGTCGGGTTCACCA	20	150	330
CK0040542	t0004892	osa-miR528	Ogmr1271	miR528	TGGAAGGGGCATGCAGAGGAGT	22	36	329
CK0040074	t0005264	osa-miR528	Ogmr1272	miR528	TGGAAGGGGCACGTAGAGGAG	21	36	307
CK0006308	t0005309	ath-miR166a	Ogmr1273	miR166a	TCGGACCAGGCTTAATTCCCC	21	151	304
CK0008805	t0005304	osa-miR5077	Ogmr1274	miR5077	TTCTTCACGTCGGGTTCACCA	21	119	304
CK0004095	t0005523	peu-miR2916	Ogmr1275	miR2916	GGGGCTCGAAGACGATCAGAT	21	206	291
CK0003735	t0005570	bdi-miR5059	Ogmr1276	miR5059	TCGTTCCTGGGCAGCAACACCA	22	221	289
CK0007068	t0005748	ppt-miR408b	Ogmr1277	miR408b	TGCACTGCCTCTTCCCTGGCT	21	140	280
CK0021460	t0005826	ppt-miR535a	Ogmr1278	miR535a	TGACAACTAGAGAGAGCACGC	21	59	276
CK0008672	t0005947	ppt-miR894	Ogmr1279	miR894	CGATTCACGTCGGGTTCACCA	21	120	271
CK0008211	t0005957	ctr-miR171	Ogmr1280	miR171	TTGAGCCGCGTCAATATCTCC	21	125	270
CK0002861	t0006231	ptc-miR156k	Ogmr1281	miR156k	TGACAGAAGAGAGGGAGCAC	20	266	259
CK0006782	t0006364	bdi-miR5059	Ogmr1282	miR5059	TTCGGTCCTGGGCAGCAACACCA	23	144	254
CK0004452	t0006405	bdi-miR397b	Ogmr1283	miR397b	TGAGGGCAGCGTTGATGAAA	20	194	252
CK0018482	t0006438	osa-miR156k	Ogmr1284	miR156k	TACTGAAGAGGAGCGAGCACA	21	67	251
CK0001118	t0006691	sof-miR159c	Ogmr1285	miR159c	CTTGGATTGAAGGGAGCTCC	20	539	241
CK0015364	t0006776	bna-miR167a	Ogmr1286	miR167a	TGAAGCTGCCAGCATGATCTGAA	23	77	238
CK0049953	t0007001	gma-miR156f	Ogmr1287	miR156f	TTGACAGAAGATAGAGAGCACA	22	30	230
CK0077382	t0007149	osa-miR528	Ogmr1288	miR528	TGGAAGGGGCATGCAGAGTAG	21	21	226
CK0002590	t0007159	gma-miR156k	Ogmr1289	miR156k	CTGACAGAAGAGAGTGAGCAC	21	287	225
CK0017460	t0007235	osa-miR528	Ogmr1290	miR528	TGGAAGGGGCACGCAGAGGAC	21	70	223
CK0008101	t0007277	bdi-miR5059	Ogmr1291	miR5059	CGTTCCTGGGCAGCAACACCA	21	127	222
CK0000816	t0007442	zma-miR408b*	Ogmr1292	miR408b	CTGGGATGAGGCAGAGCATG	20	679	217
CK0000751	t0007450	ath-miR396a	Ogmr1293	miR396a	TTCCACAGCTTTCTTGAACTG	21	722	217
CK0032817	t0007465	osa-miR528	Ogmr1294	miR528	GGAAGGGGCATGCAGAGGAG	20	42	216
CK0055144	t0007504	gma-miR164b	Ogmr1295	miR164b	TGGAGAAGCAGGGCACGTGC	20	28	215
CK0005371	t0007889	osa-miR166g	Ogmr1296	miR166g	TCGGACCAGGCTTCATTCCTC	21	170	204
CK0012625	t0008002	ath-miR166a	Ogmr1297	miR166a	TCGGACCAGGCTTCATTTCCC	21	90	201
CK0163204	t0008232	ppt-miR894	Ogmr1298	miR894	TTCGTTTCACGTCGGGTTCA	20	11	196
CK0040131	t0008330	ppt-miR535a	Ogmr1299	miR535a	TGACAACGAGAGAGAGCACGT	21	36	193
CK0011612	t0008505	ppt-miR894	Ogmr1300	miR894	TCGATTCACGTCGGGTTCACCA	22	96	189
CK0005940	t0008819	ahy-miR156a	Ogmr1301	miR156a	TGACAGAAGAGAGAGAGCAC	20	158	182
CK0050479	t0008891	ppt-miR535a	Ogmr1302	miR535a	TGACAACGAGATAGAGCACGC	21	30	181
CK0037314	t0008904	osa-miR528	Ogmr1303	miR528	TGGAAGGGGCATGCAGAGGAGA	22	38	181
CK0036024	t0008894	peu-miR2916	Ogmr1304	miR2916	TGGGGGCTCGAAGACGATCAG	21	39	181
CK0013481	t0008903	ppt-miR894	Ogmr1305	miR894	TTCGGTTCACGTCGGGTTCACCA	23	86	181
CK0026526	t0008944	ath-miR166a	Ogmr1306	miR166a	TCGGACCAGGCTTCATTCTCC	21	50	180
CK0032022	t0008949	osa-miR167d	Ogmr1307	miR167d	TGAAGCTGCCAGCATGATCTG	21	43	180
CK0009353	t0009037	peu-miR2916	Ogmr1308	miR2916	GGGGCTCGAAGACGATCAGATA	22	113	178
CK0010631	t0009120	peu-miR2916	Ogmr1309	miR2916	GGGGCTCGAAGACGATCAGA	20	103	176
CK0015197	t0009151	ath-miR166a	Ogmr1310	miR166a	TCGGACCAGGCTTTATTCCCC	21	78	176
CK0067140	t0009236	osa-miR528	Ogmr1311	miR528	TGGAAGGGGCATGTAGAGGAG	21	23	174
CK0044481	t0009285	osa-miR528	Ogmr1312	miR528	TGGAAGGGGCACGCAGAGTAG	21	33	173
CK0032739	t0009299	ath-miR159a	Ogmr1313	miR159a	TTTGGATTGAAGGGAGCTCTGA	22	42	173
CK0014527	t0009630	peu-miR2916	Ogmr1314	miR2916	GGGGGCTCGAAGACGATCAGAT	22	81	167
CK1543574	t0009705	zma-miR171f	Ogmr1315	miR171f	TTGAGCCGATCCAATATCACA	21	2	166
CK0006117	t0009972	peu-miR2916	Ogmr1316	miR2916	GGGCTCGAAGACGATCAGAT	20	155	161
CK0095870	t0010085	peu-miR2911	Ogmr1317	miR2911	GCCGGCCGGGGGACGGACTGGGA	23	17	159
CK0020278	t0010470	ptc-miR166n	Ogmr1318	miR166n	TCGGACCAGGCTTCATTTTT	20	62	153
CK0032284	t0010643	ath-miR390a	Ogmr1319	miR390a	AAGCTCAGGAGGGATAGCGCT	21	43	150
CK0013592	t0010816	ppt-miR894	Ogmr1320	miR894	CGGTTCACGTCGGGTTCACCA	21	85	148
CK0033325	t0010939	ath-miR172a	Ogmr1321	miR172a	CGAATCTTGATGATGCTGCAT	21	42	146
CK0056163	t0010950	csi-miR535	Ogmr1322	miR535	TGACAATGAGAGAGAGCACG	20	27	146
CK0148245	t0010967	osa-miR528	Ogmr1323	miR528	TGGAAGGGCATGCAGAGGAG	20	12	146
CK0016817	t0011133	bdi-miR5059	Ogmr1324	miR5059	CGGTCCTGGGCAGCAACACCA	21	72	143
CK0006735	t0011303	aly-miR168a*	Ogmr1325	miR168a	CCTGCCTTGCATCAACTGAAT	21	144	141
CK0299933	t0011396	osa-miR528	Ogmr1326	miR528	TGTAAGGGGCATGCAGAGGAG	21	7	140
CK0119634	t0011660	osa-miR528	Ogmr1327	miR528	TGGAAGGGGCACTCAGAGGAG	21	14	136
CK0022592	t0011941	peu-miR2916	Ogmr1328	miR2916	GGGGGCTCGAAGACGATCAGA	21	57	133
CK0068583	t0011949	aqc-miR535	Ogmr1329	miR535	TGACAACGAGAGAGAGCACGCA	22	23	132
CK0236621	t0012064	osa-miR528	Ogmr1330	miR528	TGGAAGTGGCATGCAGAGGAG	21	8	131
CK0076240	t0012085	osa-miR528	Ogmr1331	miR528	TGGAATGGGCATGCAGAGGAG	21	21	131
CK0177973	t0012298	osa-miR528	Ogmr1332	miR528	GGAAGGGGCATGCAGAGGAGCT	22	10	128
CK0066457	t0012435	ppt-miR535a	Ogmr1333	miR535a	TGACAACGAGAGAGGGCACGC	21	24	127
CK0023511	t0012606	ath-miR165a	Ogmr1334	miR165a	TCGGACCAGGCTTCATCCCCC	21	55	125
CK0076361	t0012543	tcc-miR535	Ogmr1335	miR535	TGACAACGATAGAGAGCACGC	21	21	125
CK0043309	t0012610	gma-miR156k	Ogmr1336	miR156k	TTGACAGAAGAGAGTGAGCAC	21	34	125
CK0064328	t0013000	ppt-miR535a	Ogmr1337	miR535a	TGACAACGAGAGAGAGCATGC	21	24	121
CK0018800	t0013170	ppt-miR529e	Ogmr1338	miR529e	AGAAGAGAGAGAGTACAGCCTC	22	66	119
CK0056877	t0013173	ppt-miR535a	Ogmr1339	miR535a	CTGACAACGAGAGAGAGCACGC	22	27	119
CK0083995	t0013174	osa-miR528	Ogmr1340	miR528	TGGAAGGGGCATGCAGAGGT	20	19	119
CK0032667	t0013396	osa-miR164d	Ogmr1341	miR164d	TGGAGAAGCAGGGCACGTGCT	21	42	117
CK0014407	t0013649	bdi-miR5059	Ogmr1342	miR5059	TCGGTCCTGGGCAGCAACACCA	22	81	115
CK0026906	t0014292	vvi-miR2950	Ogmr1343	miR2950	TTCCATCTCTTGCACACTGGT	21	49	109
CK0020143	t0014311	ath-miR159a	Ogmr1344	miR159a	TTTGGATTGAAGGGAGCTCTA	21	62	109
CK0033345	t0014616	osa-miR166m	Ogmr1345	miR166m	TCGGACCAGGCTTCATTCCCT	21	42	107
CK0061537	t0014757	osa-miR528	Ogmr1346	miR528	TGGAAGGGGCACGCAGAGGAA	21	25	106
CK0060829	t0014839	osa-miR528	Ogmr1347	miR528	TGGAAGGGGCACGCAGAGGAT	21	25	105
CK0015655	t0014995	zma-miR156k	Ogmr1348	miR156k	TGACAGAAGAGAGCGAGCAC	20	76	104
CK0096194	t0014999	osa-miR528	Ogmr1349	miR528	TGGAAGGGGCATGCAGAGGAC	21	17	104
CK0030845	t0015686	ath-miR166a	Ogmr1350	miR166a	CGGACCAGGCTTCATTCCCC	20	44	99
CK0012112	t0015760	ath-miR156a	Ogmr1351	miR156a	TGACAGAAGAGATTGAGCAC	20	93	99
CK0432044	t0015925	osa-miR528	Ogmr1352	miR528	TGAAGGGGCATGCAGAGGAG	20	5	98
CK0000398	t0016020	ath-miR167d	Ogmr1353	miR167d	TGAAGCTGCCAGCGTGATCTGG	22	1165	97
CK0029547	t0016123	ppt-miR894	Ogmr1354	miR894	TTCTTTCACGTCGGGTTCACCA	22	46	96
CK0028447	t0016333	bdi-miR5059	Ogmr1355	miR5059	TCGATCCTGGGCAGCAACACCA	22	47	95
CK0022835	t0016427	smo-miR408	Ogmr1356	miR408	TGCACTGCCTCTTCCCTGGCTTT	23	56	94
CK0043538	t0016918	peu-miR2916	Ogmr1357	miR2916	GGGGGCTCGAAGACGATCAGATA	23	34	92
CK0043023	t0016786	gma-miR166h-3p	Ogmr1358	miR166h	TCTCGGACCAGGCTTCATTCC	21	34	92
CK0038322	t0017029	ath-miR168a	Ogmr1359	miR168a	TCGCTTGGTGCAGGTCGGGAAG	22	37	91
CK0003743	t0017263	zma-miR166c*	Ogmr1360	miR166c	GGAATGTTGTCTGGCTCGAGG	21	220	90
CK0066951	t0017719	ppt-miR535a	Ogmr1361	miR535a	TGACAACGAGAGGGAGCACGC	21	23	87
CK0009761	t0017744	bna-miR156a	Ogmr1362	miR156a	TGACAGAAGAGAGTGAGCACC	21	110	87
CK0112828	t0018047	gma-miR166h-3p	Ogmr1363	miR166h	TCTCGGACCAGGCTTCATTCCC	22	15	86
CK0106444	t0018141	ppt-miR535a	Ogmr1364	miR535a	CGACAACGAGAGAGAGCACGC	21	16	85
CK0011387	t0018277	zma-miR166c*	Ogmr1365	miR166c	GAATGTTGTCTGGCCCGAGGA	21	98	85
CK0015325	t0018257	ath-miR156a	Ogmr1366	miR156a	TGACAGAAGAGAGTGAGCAT	20	78	85
CK0099147	t0018348	ppt-miR535a	Ogmr1367	miR535a	TGATAACGAGAGAGAGCACGC	21	17	84
CK0121671	t0018600	ppt-miR535a	Ogmr1368	miR535a	TGACAACGAGAGATAGCACGC	21	14	83
CK0012273	t0018821	aqc-miR535	Ogmr1369	miR535	GACAACGAGAGAGAGCACGCT	21	92	82
CK0167321	t0018731	osa-miR528	Ogmr1370	miR528	TGGAAGGGGCACGCATAGGAG	21	11	82
CK0070717	t0018724	ath-miR869.2	Ogmr1371	miR869.	TTTGGTGTTGTTGATAGTGAC	21	22	82
CK0250126	t0018984	aly-miR390a*	Ogmr1372	miR390a	CGCTATCTATCCTGAGTTTTA	21	8	81
CK0148747	t0018891	osa-miR528	Ogmr1373	miR528	TTGAAGGGGCATGCAGAGGAG	21	12	81
CK0894784	t0018918	vvi-miR171g	Ogmr1374	miR171g	TTGAGCCGATCCAATATCAC	20	3	81
CK0013605	t0019108	zma-miR398a	Ogmr1375	miR398a	TGTGTTCTCAGGTCGCCCCCG	21	85	80
CK0076470	t0019340	ppt-miR535a	Ogmr1376	miR535a	TGACAACGAGAGAGAGTACGC	21	21	79
CK0216739	t0019432	ppt-miR535a	Ogmr1377	miR535a	TTACAACGAGAGAGAGCACGC	21	9	79
CK0116022	t0019649	ppt-miR535a	Ogmr1378	miR535a	TGACGACGAGAGAGAGCACGC	21	15	78
CK0050099	t0019608	zma-miR162*	Ogmr1379	miR162*	TGGGCGCAGCGGTTTATCGATC	22	30	78
CK0075584	t0019691	bdi-miR397b	Ogmr1380	miR397b	TTGAGGGCAGCGTTGATGAT	20	21	78
CK0038862	t0019833	ath-miR390a	Ogmr1381	miR390a	AAGCTCAGGAGGGATAGCGCTAC	23	37	77
CK0041830	t0019903	bdi-miR166e	Ogmr1382	miR166e	CTCGGACCAGGCTTCATTCCCC	22	35	77
CK0251469	t0019893	osa-miR1318	Ogmr1383	miR1318	TAGGAGAGATGACACCGAGCTT	22	8	77
CK0112743	t0020192	ppt-miR535a	Ogmr1384	miR535a	TGACAACGAGAGAGAGCACTC	21	15	76
CK0021871	t0020517	ath-miR166a	Ogmr1385	miR166a	TCGGATTAGGCTTCATTCCCC	21	58	74
CK0030413	t0020832	zma-miR166c*	Ogmr1386	miR166c	GAATGTTGTCTGGCTCGAGGT	21	45	73
CK0034735	t0020843	ppt-miR894	Ogmr1387	miR894	TCGGTTCACGTCGGGTTCACCA	22	40	73
CK0026951	t0021057	peu-miR2916	Ogmr1388	miR2916	GGGGCTCGAAGACGATCAGATAC	23	49	72
CK0066605	t0021510	ptc-miR166n	Ogmr1389	miR166n	TCGGACCAGGCTTCATTTTTT	21	24	71
CK0127924	t0021492	ccl-miR167a	Ogmr1390	miR167a	TGAAGCTGCCAGCATGATCTGAT	23	14	71
CK0017005	t0021564	pab-miR950-5p	Ogmr1391	miR950-	TCACGTCAGGGCCACGATGGTT	22	71	70
CK0032414	t0021677	ctr-miR166	Ogmr1392	miR166	TCGGACCAGGCTTCATTCCCCA	22	43	70
CK0019657	t0021718	bna-miR156a	Ogmr1393	miR156a	TGACAGAAGAGAGTGAGCAA	20	64	70
CK0027574	t0021533	ath-miR156a	Ogmr1394	miR156a	TGACAGAAGATAGTGAGCAC	20	48	70
CK0064724	t0021699	bdi-miR397b	Ogmr1395	miR397b	TTGAGGGCAGCGTTGATGAAAG	22	24	70
CK0086532	t0021847	ppt-miR535a	Ogmr1396	miR535a	TGACAACGAGAGAGATCACGC	21	19	69
CK0043366	t0021978	bdi-miR397b	Ogmr1397	miR397b	TTGAGGGCAGCGTTGATGAAG	21	34	69
CK0081520	t0022146	bdi-miR5059	Ogmr1398	miR5059	CGATCCTGGGCAGCAACACCA	21	20	68
CK0039660	t0022231	osa-miR166j	Ogmr1399	miR166j	TCGGATCAGGCTTCATTCCCC	21	36	68
CK0119466	t0022136	aqc-miR535	Ogmr1400	miR535	TGACAACGAGAGAGAGCACGCC	22	14	68
CK0018996	t0022173	bna-miR156a	Ogmr1401	miR156a	TGACAGAAGAGAGTGAGCACT	21	65	68
CK0041346	t0022625	rgl-miR5139	Ogmr1402	miR5139	ATCGTAACCTGGCTCTGATACCA	23	35	67
CK0445381	t0022423	osa-miR528	Ogmr1403	miR528	CGGAAGGGGCATGCAGAGGAG	21	5	67
CK0311595	t0022377	osa-miR528	Ogmr1404	miR528	TGGAAGGGGCACGCAGAGGAGT	22	6	67
CK0005973	t0022716	ath-miR168a	Ogmr1405	miR168a	CGCTTGGTGCAGGTCGGGAA	20	157	66
CK0094102	t0022939	smo-miR156b	Ogmr1406	miR156b	CTGACAGAAGATAGAGAGCA	20	18	66
CK0287264	t0022687	osa-miR528	Ogmr1407	miR528	CTGGAAGGGGCACGCAGAGGAG	22	7	66
CK0184145	t0022967	ppt-miR535a	Ogmr1408	miR535a	TGACAACGAGACAGAGCACGC	21	10	66
CK0332391	t0022875	osa-miR528	Ogmr1409	miR528	TGGAGGGGCATGCAGAGGAG	20	6	66
CK0235220	t0023206	osa-miR528	Ogmr1410	miR528	TGGAAGGGGCATTCAGAGGAG	21	8	65
CK0068882	t0023075	peu-miR2916	Ogmr1411	miR2916	TGGGGGCTCGAAGACGATCAGA	22	23	65
CK0069761	t0023599	ath-miR166a	Ogmr1412	miR166a	TCGGACTAGGCTTCATTCCCC	21	23	64
CK0095080	t0023396	bdi-miR5179	Ogmr1413	miR5179	TTTTGCTCAAGACCGCGCAAC	21	17	64
CK0944623	t0023831	osa-miR528	Ogmr1414	miR528	TGGAAGGGGAATGCAGAGGAG	21	3	63
CK0085411	t0023961	osa-miR528	Ogmr1415	miR528	TGGAAGGGGCACGCAGAGAG	20	19	63
CK0131708	t0024196	ath-miR390a	Ogmr1416	miR390a	AAGCTCAGGAGGGATAGCGCCA	22	13	62
CK0296300	t0024522	osa-miR528	Ogmr1417	miR528	CTGGAAGGGGCATGCAGAGGAG	22	7	61
CK0441116	t0024401	osa-miR528	Ogmr1418	miR528	TGGAAGGGGCATGAAGAGGAG	21	5	61
CK0247830	t0024862	osa-miR528	Ogmr1419	miR528	TGGAAGGGGCATGCAGATGAG	21	8	60
CK0151181	t0024885	osa-miR164d	Ogmr1420	miR164d	TGGAGAAGCAGGGCACGTGT	20	12	60
CK0165213	t0025131	ppt-miR535a	Ogmr1421	miR535a	AGACAACGAGAGAGAGCACGC	21	11	59
CK0102284	t0025202	zma-miR166c*	Ogmr1422	miR166c	TGAATGTTGTCTGGCTCGAG	20	16	59
CK0138876	t0025394	ppt-miR535a	Ogmr1423	miR535a	TGACAACGAGAGAGAGCACCC	21	13	59
CK0038873	t0025673	ctr-miR166	Ogmr1424	miR166	TCGGACCAGGCTTCATTCCCCT	22	37	58
CK0321276	t0026044	ppt-miR535a	Ogmr1425	miR535a	TGACAACGAGAGAGAGCACAC	21	6	57
CK0085191	t0026200	osa-miR528	Ogmr1426	miR528	TGGAAGGGGCACGCAGAGGAGA	22	19	57
CK0367586	t0026175	osa-miR528	Ogmr1427	miR528	TGGAAGGGGCATGCAGAGAG	20	6	57
CK0054237	t0025943	bdi-miR397b	Ogmr1428	miR397b	TTGAGGGCAGCGTTGATGAAC	21	28	57
CK0250026	t0026515	osa-miR528	Ogmr1429	miR528	TGGAAGGGGCATGCAGAGCAG	21	8	56
CK0031913	t0027014	ath-miR390a	Ogmr1430	miR390a	AAGCTCAGGAGGGATAGCGCTA	22	43	55
CK0181405	t0027031	ppt-miR535a	Ogmr1431	miR535a	TGACAACGAGAGACAGCACGC	21	10	55
CK0178127	t0026917	ppt-miR535a	Ogmr1432	miR535a	TGACAACGAGAGAGACCACGC	21	10	55
CK0199629	t0026872	osa-miR528	Ogmr1433	miR528	TGGAAGGGGCACGCAGAGGT	20	9	55
CK0644729	t0027038	osa-miR528	Ogmr1434	miR528	TGGAAGGGTCATGCAGAGGAG	21	4	55
CK0165938	t0027221	ppt-miR535a	Ogmr1435	miR535a	TGACAACAAGAGAGAGCACGC	21	11	54
CK0400351	t0027340	ppt-miR535a	Ogmr1436	miR535a	TGACAACGAGAGAGCGCACGC	21	5	54
CK0383619	t0027198	ssl-miR164a	Ogmr1437	miR164a	TGGAGAAGTAGGGCACGTGCA	21	5	54
CK0224593	t0027178	bdi-miR397b	Ogmr1438	miR397b	TTGAGGGCAGCGTTGATGAAAC	22	8	54
CK0021214	t0027235	gma-miR166h-3p	Ogmr1439	miR166h	TTTCGGACCAGGCTTCATTCC	21	60	54
CK0044752	t0027838	ath-miR166a	Ogmr1440	miR166a	TCGGACCAGGCTTGATTCCCC	21	33	53
CK1002348	t0027965	aqc-miR535	Ogmr1441	miR535	TGACAACGAGAGAGAGCACGCAA	23	3	53
CK0328479	t0027894	ppt-miR535a	Ogmr1442	miR535a	TGACAACGAGAGCGAGCACGC	21	6	53
CK0091871	t0027680	peu-miR2916	Ogmr1443	miR2916	TGGGGGCTCGAAGACGATCAGAT	23	18	53
CK0186207	t0028129	ppt-miR535a	Ogmr1444	miR535a	TAACAACGAGAGAGAGCACGC	21	10	52
CK0142466	t0028159	ppt-miR535a	Ogmr1445	miR535a	TGACAACGAGAGAGAGCACGA	21	12	52
CK0614900	t0028733	osa-miR528	Ogmr1446	miR528	TGGAACGGGCATGCAGAGGAG	21	4	51
CK0428802	t0029030	osa-miR528	Ogmr1447	miR528	TGGAAGGGGCATGCGGAGGAG	21	5	51
CK1087414	t0029083	osa-miR528	Ogmr1448	miR528	TGGAGGGGGCATGCAGAGGAG	21	2	50
CK0192895	t0030004	ppt-miR535a	Ogmr1449	miR535a	TGACAACGAGAGAGTGCACGC	21	10	49
CK0234933	t0029923	ppt-miR535a	Ogmr1450	miR535a	TGACAAGAGAGAGAGCACGC	20	8	49
CK0238289	t0030039	osa-miR528	Ogmr1451	miR528	TGGAAGGGGCATGCAGAGGGG	21	8	49
CK0329367	t0029911	osa-miR528	Ogmr1452	miR528	TGGAAGGGGCATGCATAGGAG	21	6	49
CK0058594	t0030517	smo-miR156b	Ogmr1453	miR156b	CTGACAGAAGATAGAGAGCACA	22	26	48
CK0372206	t0030663	osa-miR528	Ogmr1454	miR528	TGGAAGGGGCATGCAGAGGAGAA	23	6	48
CK0247396	t0030347	bdi-miR397b	Ogmr1455	miR397b	TTGAGGGAAGCGTTGATGAAA	21	8	48
CK0131840	t0030473	bdi-miR397b	Ogmr1456	miR397b	TTGAGGGCAGCGTTGATGATT	21	13	48
CK4565330	t0031053	tcc-miR172d	Ogmr1457	miR172d	AGAATCCTGATGATGCTGCAT	21	1	47
CK0779392	t0031093	ppt-miR535a	Ogmr1458	miR535a	TCACAACGAGAGAGAGCACGC	21	3	47
CK0045512	t0030966	ath-miR166a	Ogmr1459	miR166a	TCGGACCAGGCTTCATTTTCC	21	32	47
CK0198475	t0030892	ppt-miR535a	Ogmr1460	miR535a	TGACAACGTGAGAGAGCACGC	21	9	47
CK0190231	t0031064	osa-miR528	Ogmr1461	miR528	TGGAAGGGGCACGCAGATGAG	21	10	47
CK0813077	t0031210	osa-miR164d	Ogmr1462	miR164d	TGGAGAAGCAGGGCACGTTT	20	3	47
CK0226773	t0030877	ppt-miR535a	Ogmr1463	miR535a	TGGCAACGAGAGAGAGCACGC	21	8	47
CK0136706	t0030972	ath-miR166a	Ogmr1464	miR166a	TTGGACCAGGCTTCATTCCCC	21	13	47
CK0100383	t0031174	bdi-miR397b	Ogmr1465	miR397b	TTTAGGGCAGCGTTGATGAAA	21	17	47
CK0161447	t0031804	sbi-miR166k	Ogmr1466	miR166k	TCGGACCAGGCTTCATTCCT	20	11	46
CK0277553	t0031842	ppt-miR535a	Ogmr1467	miR535a	TGACAACGAGAGAGAGAACGC	21	7	46
CK0219872	t0031847	osa-miR528	Ogmr1468	miR528	TGGAAGGGGCACGCAGAGGGG	21	9	46
CK0152749	t0032417	ppt-miR535a	Ogmr1469	miR535a	TGACAAGGAGAGAGAGCACGC	21	12	45
CK0143277	t0032221	osa-miR528	Ogmr1470	miR528	TGGAAGGGGCACGCAGAGCAG	21	12	45
CK0124100	t0032791	smo-miR156b	Ogmr1471	miR156b	CTGACAGAAGATAGAGAGCAT	21	14	44
CK0056114	t0033199	rgl-miR5139	Ogmr1472	miR5139	GTAACCTGGCTCTGATACCA	20	27	44
CK1010080	t0033234	osa-miR528	Ogmr1473	miR528	TGCAAGGGGCATGCAGAGGAG	21	3	44
CK0332940	t0033195	osa-miR528	Ogmr1474	miR528	TGGAAGGGGCAAGCAGAGGAG	21	6	44
CK0841324	t0033343	osa-miR528	Ogmr1475	miR528	TGGAAGGTGCATGCAGAGGAG	21	3	44
CK0211292	t0032783	bdi-miR397b	Ogmr1476	miR397b	TTGAGGGCGGCGTTGATGAAA	21	9	44
CK0288665	t0033552	ppt-miR535a	Ogmr1477	miR535a	TGACAAAGAGAGAGAGCACGC	21	7	43
CK0238063	t0034015	ppt-miR535a	Ogmr1478	miR535a	TGACAACAGAGAGAGCACGC	20	8	43
CK0283355	t0034141	ppt-miR535a	Ogmr1479	miR535a	TGACAACCAGAGAGAGCACGC	21	7	43
CK0238794	t0034045	osa-miR528	Ogmr1480	miR528	TGGAAGGGGCATGCAGAGTT	20	8	43
CK0361979	t0034581	ath-miR164a	Ogmr1481	miR164a	TGGAGAAGCAGGGCACGTGCAT	22	6	42
CK0211317	t0034256	ath-miR159a	Ogmr1482	miR159a	TTTGGATTGAAGGGAGCTCT	20	9	42
CK0251514	t0035332	osa-miR528	Ogmr1483	miR528	TAGAAGGGGCATGCAGAGGAG	21	8	41
#N/A	t0035494	#N/A	Ogmr1484	miR158a	TCCCAAATGTAGACAAAGCA	20	#N/A	41
CK0051690	t0035504	ath-miR167a	Ogmr1485	miR167a	TGAAGCTGCCAGCATGATCT	20	29	41
CK0046901	t0035594	gma-miR156k	Ogmr1486	miR156k	TTACAGAAGAGAGTGAGCAC	20	32	41
CK0213151	t0035113	bdi-miR397b	Ogmr1487	miR397b	TTGAGGCAGCGTTGATGAAA	20	9	41
CK0019755	t0035948	ahy-miR167-3p	Ogmr1488	miR167-	AGATCATGTGGCAGCTTCATC	21	63	40
CK0138281	t0036133	ppt-miR535a	Ogmr1489	miR535a	TGACAACGGGAGAGAGCACGC	21	13	40
CK0370474	t0036311	osa-miR528	Ogmr1490	miR528	TGGAAGGGGCATGCAGAGGAGAT	23	6	40
CK0124873	t0035901	ppt-miR894	Ogmr1491	miR894	TTCGTTTCACGTCGGGTTCACC	22	14	40
CK0085861	t0037369	ath-miR168a	Ogmr1492	miR168a	CGCTTGGTGCAGGTCGGGAC	20	19	39
CK0575208	t0037351	osa-miR528	Ogmr1493	miR528	TGGAAGGAGCATGCAGAGGAG	21	4	39
CK0047069	t0037460	rgl-miR5139	Ogmr1494	miR5139	CGTAACCTGGCTCTGATACCA	21	31	38
CK0124557	t0037580	ath-miR166a	Ogmr1495	miR166a	TCGGACCAGGCTCATTCCCC	20	14	38
CK0549761	t0038046	ppt-miR535a	Ogmr1496	miR535a	TGACAACGAGAGAAAGCACGC	21	4	38
CK2199866	t0038213	ath-miR157d	Ogmr1497	miR157d	TGACAGAAGATAGAGAGCACT	21	2	38
CK0319701	t0037669	osa-miR528	Ogmr1498	miR528	TGGAAGGGGCATGCAGAGGTG	21	6	38
CK1058250	t0038347	osa-miR528	Ogmr1499	miR528	TGGAAGGGGCATGCAGAGGTT	21	3	38
CK0142218	t0037541	zma-miR408b*	Ogmr1500	miR408b	TGGGATGAGGCAGAGCATGAG	21	12	38
CK0091445	t0039279	zma-miR166c*	Ogmr1501	miR166c	GGAATGTTGTCTGGCTCGAGGC	22	18	37
CK8601076	t0038592	osa-miR528	Ogmr1502	miR528	TCGAAGGGGCATGCAGAGGAG	21	1	37
CK0054793	t0038890	ath-miR156a	Ogmr1503	miR156a	TGACAGAAGAGAGTGAGAAC	20	28	37
CK0098732	t0038509	ath-miR156a	Ogmr1504	miR156a	TGACATAAGAGAGTGAGCAC	20	17	37
CK0242586	t0038389	osa-miR528	Ogmr1505	miR528	TGGAAGGGGCAGGCAGAGGAG	21	8	37
CK0140409	t0039233	bdi-miR397b	Ogmr1506	miR397b	TTGAGGGCAGCGTTGATGATA	21	13	37
CK0031312	t0039614	gma-miR168b	Ogmr1507	miR168b	AATTCGCTTGGTGCAGGTCGGG	22	44	36
#N/A	t0039545	#N/A	Ogmr1508	miR166c	GAATGTTGTCTGGCCCGAGGT	21	#N/A	36
CK0061615	t0040069	rgl-miR5139	Ogmr1509	miR5139	TCGTAACCTGGCTCTGATACCA	22	25	36
CK0205279	t0039973	ppt-miR535a	Ogmr1510	miR535a	TGACAACGAGAAAGAGCACGC	21	9	36
CK0225497	t0039419	osa-miR528	Ogmr1511	miR528	TGGAAAGGGCATGCAGAGGAG	21	8	36
CK0727965	t0039610	osa-miR528	Ogmr1512	miR528	TGGAAGGGGCATGCAGATTA	20	3	36
CK0381358	t0039379	osa-miR528	Ogmr1513	miR528	TGGAAGGGGCATGCTGAGGAG	21	5	36
CK0536212	t0039829	osa-miR528	Ogmr1514	miR528	TGGAAGGGGTATGCAGAGGAG	21	4	36
CK0189550	t0039737	bdi-miR397b	Ogmr1515	miR397b	TTAGGGCAGCGTTGATGAAA	20	10	36
CK0266971	t0039595	ppt-miR894	Ogmr1516	miR894	TTCGCTTCACGTCGGGTTCACCA	23	7	36
CK0007642	t0041438	ath-miR168a	Ogmr1517	miR168a	CGCTTGGTGCAGGTCGGGAAC	21	133	35
CK0398049	t0040704	ppt-miR894	Ogmr1518	miR894	CGTTTCACGTCGGGTTCACC	20	5	35
CK0015355	t0040480	ath-miR168a	Ogmr1519	miR168a	TCGCTTGGTGCAGGTCGGGAAC	22	77	35
CK0047195	t0040550	ath-miR156a	Ogmr1520	miR156a	TGACAGAAAAGAGTGAGCAC	20	31	35
CK2256550	t0041370	osa-miR528	Ogmr1521	miR528	TGGAAGGGACATGCAGAGGAG	21	2	35
CK0041085	t0040948	cme-miR168	Ogmr1522	miR168	TTCGCTTGGTGCAGGTCGGGT	21	35	35
CK0234026	t0042074	ppt-miR894	Ogmr1523	miR894	GTGTTTCACGTCGGGTTCACCA	22	8	34
CK0398074	t0041837	osa-miR528	Ogmr1524	miR528	TGAAAGGGGCATGCAGAGGAG	21	5	34
CK0371425	t0042346	ppt-miR535a	Ogmr1525	miR535a	TGACAACGAGAGAGAGCAGC	20	6	34
CK0041093	t0042095	ath-miR156a	Ogmr1526	miR156a	TGACAGAAGAGAGTGAGCTC	20	35	34
CK0044264	t0042415	gma-miR408	Ogmr1527	miR408	TGCACTGCCTCTTCCCTGGC	20	33	34
CK0523277	t0041884	osa-miR528	Ogmr1528	miR528	TGGGAGGGGCATGCAGAGGAG	21	4	34
CK0092401	t0042934	smo-miR156b	Ogmr1529	miR156b	CTGACAGAAGATAGAGAGAAC	21	18	33
CK0278606	t0043489	smo-miR156b	Ogmr1530	miR156b	GCTGACAGAAGATAGAGAGCACA	23	7	33
CK0075718	t0043439	sly-miR397	Ogmr1531	miR397	TACTTGAGGGCAGCGTTGATG	21	21	33
CK0130459	t0042941	ath-miR166a	Ogmr1532	miR166a	TCGGACCAGGCCTTATTCCCC	21	13	33
CK0189468	t0043101	ppt-miR535a	Ogmr1533	miR535a	TGACAACGAGAGAGAACACGC	21	10	33
#N/A	t0043631	#N/A	Ogmr1534	miR528	TGGAAGGGGCATGCACAGGAG	21	#N/A	33
CK0309938	t0042636	csi-miR162*	Ogmr1535	miR162*	TGGACGCAGCGGTTTATCGATC	22	6	33
CK0061063	t0044297	ath-miR156g	Ogmr1536	miR156g	CGACAGAAGAGAGTGAGCAC	20	25	32
CK0062499	t0044259	ath-miR168a	Ogmr1537	miR168a	CGCTTGGTGCAGGTCGGGAT	20	25	32
CK0014411	t0044446	ptc-miR167f	Ogmr1538	miR167f	TGAAGCTGCCAGCATGATCTT	21	81	32
CK0813291	t0044752	ppt-miR535a	Ogmr1539	miR535a	TGACAACGACAGAGAGCACGC	21	3	32
CK0679969	t0043836	osa-miR528	Ogmr1540	miR528	TGGAAGCGGCATGCAGAGGAG	21	3	32
CK0457879	t0044395	osa-miR528	Ogmr1541	miR528	TGGAAGGGGCACGCTGAGGAG	21	5	32
CK0206361	t0044775	bdi-miR397b	Ogmr1542	miR397b	TTGAGGGCATCGTTGATGAAA	21	9	32
CK0411864	t0045967	ppt-miR535a	Ogmr1543	miR535a	TGACAACGAGAGAGAGCAAGC	21	5	31
CK0512715	t0045498	osa-miR528	Ogmr1544	miR528	TGGAAGGGGCACGAAGAGGAG	21	4	31
CK0355861	t0045560	osa-miR528	Ogmr1545	miR528	TGGAAGGGGCATGCAGAGGCG	21	6	31
CK0004911	t0045146	bdi-miR397b	Ogmr1546	miR397b	TTGAGAGCAGCGTTGATGAAA	21	182	31
CK0216334	t0047110	zma-miR166c*	Ogmr1547	miR166c	GAATGTTGTCTGGCTCGAGGTT	22	9	30
CK0106252	t0046790	ptc-miR166n	Ogmr1548	miR166n	TCGGACCAGGCTTCATTCCTT	21	16	30
CK0134638	t0047866	osa-miR166g	Ogmr1549	miR166g	TCGGACCAGGCTTCATTCTTC	21	13	30
CK0975440	t0047252	ath-miR166a	Ogmr1550	miR166a	TCTGACCAGGCTTCATTCCCC	21	3	30
CK0164968	t0046510	ccl-miR167a	Ogmr1551	miR167a	TGAAGCTGCTAGCATGATCTGA	22	11	30
CK0196249	t0046509	osa-miR528	Ogmr1552	miR528	TGGAAGGGGCACGCGGAGGAG	21	9	30
CK0877355	t0046537	osa-miR528	Ogmr1553	miR528	TGGAAGGGGCATGCAGGGGAG	21	3	30
CK0920443	t0046865	gma-miR156f	Ogmr1554	miR156f	TTGACAGAAGATAGAGAGCACAG	23	3	30
CK0219544	t0047461	bdi-miR397b	Ogmr1555	miR397b	TTGAGGGCAGCGTTGATGGAA	21	9	30
CK0298198	t0047238	bdi-miR397b	Ogmr1556	miR397b	TTGAGTGCAGCGTTGATGAAA	21	7	30
CK0626987	t0048667	bdi-miR397b	Ogmr1557	miR397b	ATTGAGGGCAGCGTTGATGAA	21	4	29
CK0058949	t0049203	osa-miR5072	Ogmr1558	miR5072	CGTTCCCCAGCGGAGTCGCCA	21	26	29
CK0126221	t0048701	ptc-miR166n	Ogmr1559	miR166n	TCGGACCAGGCTTCATTTTTTT	22	14	29
CK0113661	t0049433	csi-miR535	Ogmr1560	miR535	TGACAATGAGATAGAGCACGC	21	15	29
CK0057122	t0048621	mtr-miR156j	Ogmr1561	miR156j	TGACAGAAGAGGGTGAGCAC	20	27	29
CK0414819	t0048926	ppt-miR535a	Ogmr1562	miR535a	TGACAGCGAGAGAGAGCACGC	21	5	29
CK0183857	t0049310	osa-miR528	Ogmr1563	miR528	TGGAAGGGGCACGCAGAGGTG	21	10	29
CK0316876	t0048251	osa-miR528	Ogmr1564	miR528	TGGAAGGGGCACGCAGGGGAG	21	6	29
CK0662230	t0049257	osa-miR528	Ogmr1565	miR528	TGGATGGGCATGCAGAGGAG	20	4	29
CK0204347	t0048807	bdi-miR397b	Ogmr1566	miR397b	TTGAGGGCAGCGTTGACGAAA	21	9	29
CK0434277	t0047946	bdi-miR397b	Ogmr1567	miR397b	TTGATGGCAGCGTTGATGAAA	21	5	29
CK0315559	t0049805	bdi-miR397b	Ogmr1568	miR397b	CTTGAGGGCAGCGTTGATGAAA	22	6	28
CK0479984	t0050979	ppt-miR535a	Ogmr1569	miR535a	GGACAACGAGAGAGAGCACGC	21	5	28
CK0140438	t0051045	osa-miR5072	Ogmr1570	miR5072	GTTCCCCAGCGGAGTCGCCA	20	13	28
CK0197552	t0049679	bdi-miR397b	Ogmr1571	miR397b	TCGAGGGCAGCGTTGATGAAA	21	9	28
CK0351949	t0049876	ath-miR166a	Ogmr1572	miR166a	TCGGACCATGCTTCATTCCCC	21	6	28
CK0284452	t0051179	osa-miR528	Ogmr1573	miR528	TGGAAGGGGCACACAGAGGAG	21	7	28
CK0348718	t0049695	osa-miR528	Ogmr1574	miR528	TGGAAGGGGCACGCAGAGGAGAA	23	6	28
CK0143322	t0050018	ppt-miR894	Ogmr1575	miR894	TGTTTCACGTCGGGTTCACCA	21	12	28
CK0098812	t0049829	bdi-miR397b	Ogmr1576	miR397b	TTGAGGGCAGCGTTGATAAAA	21	17	28
CK6711178	t0052845	ppt-miR535a	Ogmr1577	miR535a	ATGACAACGAGAGAGAGCACGC	22	1	27
CK0233827	t0052231	ath-miR168a	Ogmr1578	miR168a	TCGCTTGGGGCAGGTCGGGAT	21	8	27
CK0109199	t0053020	ath-miR156a	Ogmr1579	miR156a	TGACAGAATAGAGTGAGCAC	20	16	27
CK1869827	t0051811	ppt-miR535a	Ogmr1580	miR535a	TGAGAACGAGAGAGAGCACGC	21	2	27
#N/A	t0051625	#N/A	Ogmr1581	miR528	TGGAAGGGGCATCCAGAGGAG	21	#N/A	27
CK6002882	t0052571	osa-miR528	Ogmr1582	miR528	TGGAAGGGGCATGCAGAGAAG	21	1	27
CK11464478	t0052731	ath-miR164a	Ogmr1583	miR164a	TGGAGAAGCAGGGCACGTTA	20	1	27
CK0234013	t0052245	zma-miR398a	Ogmr1584	miR398a	TGTGTTCTCAGGTTGCCCCCG	21	8	27
CK4073726	t0051896	ath-miR394a	Ogmr1585	miR394a	TTGGCATTCTGTCCACCTCC	20	1	27
CK0048784	t0054800	smo-miR156b	Ogmr1586	miR156b	CTGACAGAAGATAGAGAGCACC	22	31	26
CK0905051	t0053435	smo-miR156b	Ogmr1587	miR156b	CTGACAGAAGATAGAGAGCTC	21	3	26
CK0637087	t0054230	ppt-miR894	Ogmr1588	miR894	GTTCGTTTCACGTCGGGTTCACC	23	4	26
CK0172770	t0054764	ath-miR168a	Ogmr1589	miR168a	TCGCTTGGGGCAGGTCGGGAC	21	11	26
CK0168258	t0053831	ath-miR166a	Ogmr1590	miR166a	TCGGACCAGGCCTCATTCCCC	21	11	26
CK0353583	t0053582	ath-miR166a	Ogmr1591	miR166a	TCGGACCAGGCTTCATTACCC	21	6	26
CK0259153	t0054882	ccl-miR167a	Ogmr1592	miR167a	TGAAGCTGTTAGCATGATCTGA	22	8	26
CK0215770	t0053879	ppt-miR535a	Ogmr1593	miR535a	TGACAACGAAAGAGAGCACGC	21	9	26
CK0291015	t0053559	ppt-miR535a	Ogmr1594	miR535a	TGACAACGAGAGAGAGCGCGC	21	7	26
CK0106659	t0053735	csi-miR535	Ogmr1595	miR535	TGACAATTAGAGAGAGCACGC	21	16	26
CK0092392	t0053592	ath-miR156a	Ogmr1596	miR156a	TGACAGAAGAGAGTCAGCAC	20	18	26
CK5553783	t0054309	osa-miR528	Ogmr1597	miR528	TGGAAGGGGCATACAGAGGAG	21	1	26
CK0993234	t0054313	ath-miR164a	Ogmr1598	miR164a	TGGAGAAGCAGGGCACGTGA	20	3	26
CK0456227	t0053887	vvi-miR2950	Ogmr1599	miR2950	TTCCATTTCTTGCACACTGGA	21	5	26
CK0472168	t0054431	osa-miR167d	Ogmr1600	miR167d	TTGAAGCTGCCAGCGTGATCTG	22	5	26
CK0142988	t0055535	bdi-miR397b	Ogmr1601	miR397b	CTGAGGGCAGCGTTGATGAAA	21	12	25
CK0088021	t0056675	zma-miR168a*	Ogmr1602	miR168a	TCCCTACTTGCACCAAGTGAA	21	19	25
CK0347240	t0055170	ppt-miR535a	Ogmr1603	miR535a	TCTGACAACGAGAGAGAGCACGC	23	6	25
CK0238944	t0056761	ppt-miR535a	Ogmr1604	miR535a	TGACAACGAGAGAGAGCAGGC	21	8	25
CK0174809	t0055168	ath-miR156a	Ogmr1605	miR156a	TGACAGAAGAGAGTGAGCGC	20	10	25
CK0360802	t0055984	ppt-miR535a	Ogmr1606	miR535a	TGACATCGAGAGAGAGCACGC	21	6	25
CK10024961	t0056123	osa-miR528	Ogmr1607	miR528	TGGAAGGGGCATGCAGACGAG	21	1	25
CK0060229	t0056658	osa-miR5072	Ogmr1608	miR5072	TTCGTTCCCCAGCGGAGTCGCCA	23	26	25
CK0286207	t0055124	bdi-miR397b	Ogmr1609	miR397b	TTGAGGGCAGCGTTGATGAGA	21	7	25
CK0253107	t0056276	bdi-miR397b	Ogmr1610	miR397b	TTGAGGGTAGCGTTGATGAAA	21	8	25
CK0225064	t0057271	ppt-miR894	Ogmr1611	miR894	GTTTCACGTCGGGTTCATCA	20	8	24
CK0250622	t0058252	ath-miR168a	Ogmr1612	miR168a	TCGCTTGGTGCAGGGCGGGAC	21	8	24
CK0303260	t0058907	ppt-miR535a	Ogmr1613	miR535a	TGAAAACGAGAGAGAGCACGC	21	7	24
CK0339290	t0059137	ppt-miR535a	Ogmr1614	miR535a	TGACAACGAGAGTGAGCACGC	21	6	24
CK0195091	t0059279	csi-miR535	Ogmr1615	miR535	TGACAATGAGAGAGAGCACGT	21	10	24
CK0170157	t0058527	ath-miR157d	Ogmr1616	miR157d	TGACAGAAGATAGAGAGCACC	21	11	24
CK0425603	t0059139	osa-miR528	Ogmr1617	miR528	TGGAAGGGGCACGCACAGGAG	21	5	24
CK0449380	t0057846	osa-miR528	Ogmr1618	miR528	TGGAAGGGGCACGCAGAGAAG	21	5	24
CK0456826	t0058155	osa-miR528	Ogmr1619	miR528	TGGATGGGGCATGCAGAGGAG	21	5	24
CK0078537	t0057153	pta-miR1312	Ogmr1620	miR1312	TTCGGAGAGAAAATGGCGACAT	22	20	24
CK0743075	t0060314	aqc-miR535	Ogmr1621	miR535	ACAACGAGAGAGAGCACGCTG	21	3	23
CK0361183	t0060644	osa-miR528	Ogmr1622	miR528	AGGAAGGGGCATGCAGAGGAG	21	6	23
CK0168890	t0060569	peu-miR2911	Ogmr1623	miR2911	GCCGGGGGACGGACTGGGAA	20	11	23
CK0079320	t0060232	ath-miR166a	Ogmr1624	miR166a	TCGGACCTGGCTTCATTCCCC	21	20	23
CK0246205	t0060013	ath-miR167d	Ogmr1625	miR167d	TGAAGCTGCCAGCATGATCTGG	22	8	23
CK0084964	t0061026	ath-miR156a	Ogmr1626	miR156a	TGACAGAAGAGACTGAGCAC	20	19	23
CK1696212	t0059498	osa-miR528	Ogmr1627	miR528	TGGTAGGGGCATGCAGAGGAG	21	2	23
CK0245760	t0059954	bdi-miR397b	Ogmr1628	miR397b	TTGAGGTCAGCGTTGATGAAA	21	8	23
CK0119280	t0059933	peu-miR2916	Ogmr1629	miR2916	TTGGGGGCTCGAAGACGATCAGA	23	14	23
CK0192897	t0064072	rgl-miR5139	Ogmr1630	miR5139	ATCGGAACCTGGCTCTGATACCA	23	10	22
CK0997500	t0063889	bdi-miR397b	Ogmr1631	miR397b	ATGAGGGCAGCGTTGATGAAA	21	3	22
CK0228813	t0062790	ctr-miR166	Ogmr1632	miR166	CGGACCAGGCTTCATTCCCCC	21	8	22
CK0104073	t0063842	smo-miR156b	Ogmr1633	miR156b	CTGACAGAAGATATAGAGCAC	21	16	22
CK0207063	t0064208	csi-miR535	Ogmr1634	miR535	GACAATGAGAGAGAGCACGC	20	9	22
CK0005860	t0062303	aly-miR156c*	Ogmr1635	miR156c	GCTCACTCTCTATCTGTCGAC	21	159	22
CK0334301	t0064038	ath-miR168a	Ogmr1636	miR168a	TCGCTTGGTGCAGGTCTGGAC	21	6	22
CK0157935	t0062711	ccl-miR167a	Ogmr1637	miR167a	TGAAGCTGTCAGCATGATCTGA	22	11	22
CK0537157	t0063460	ppt-miR535a	Ogmr1638	miR535a	TGACAACGAGAGAGAGCTCGC	21	4	22
CK0309111	t0064785	aqc-miR535	Ogmr1639	miR535	TGACAATGAGAGAGAGCACGCT	22	7	22
#N/A	t0064389	#N/A	Ogmr1640	miR528	TGGAAGGGCCATGCAGAGGAG	21	#N/A	22
CK0283222	t0064626	osa-miR528	Ogmr1641	miR528	TGGAAGGGGCACCCAGAGGAG	21	7	22
#N/A	t0062044	#N/A	Ogmr1642	miR528	TGGAAGGGGCATCAGAGGAG	20	#N/A	22
CK8330884	t0062595	osa-miR528	Ogmr1643	miR528	TGGAAGGGGCATGCAGAGGATT	22	1	22
CK0487359	t0067662	gma-miR166h-3p	Ogmr1644	miR166h	ATCTCGGACCAGGCTTCATTC	21	5	21
CK0211856	t0065184	smo-miR156b	Ogmr1645	miR156b	CTGACAGAAGATAGAGAGCACT	22	9	21
CK0630530	t0066367	ath-miR168a	Ogmr1646	miR168a	TCGCTTGGTGCAGGGCGGGAT	21	4	21
CK0118525	t0064952	ath-miR166a	Ogmr1647	miR166a	TCGGACCAGGCTCCATTCCCC	21	14	21
CK0141572	t0064983	ath-miR166a	Ogmr1648	miR166a	TCGGACCAGGCTTATTCCCC	20	12	21
CK1806113	t0065389	ath-miR167d	Ogmr1649	miR167d	TGAAGCTGCCAGCGTGATCTGT	22	2	21
CK0020276	t0067321	osa-miR167d	Ogmr1650	miR167d	TGAAGCTGCCAGCTTGATCTG	21	62	21
CK0071329	t0066396	ath-miR160a	Ogmr1651	miR160a	TGCCTGGCTCCCTGTATGCCA	21	22	21
CK0314010	t0065193	osa-miR164d	Ogmr1652	miR164d	TGGAGAAGTAGGGCACGTGTT	21	6	21
CK0626147	t0066224	ppt-miR535a	Ogmr1653	miR535a	TGTCAACGAGAGAGAGCACGC	21	4	21
CK2106447	t0066777	ath-miR157a	Ogmr1654	miR157a	TTGACAGAAGATAGAGAGCA	20	2	21
CK0420808	t0067021	bdi-miR397b	Ogmr1655	miR397b	TTGAGGGCAGCGTTGATGTAA	21	5	21
CK0409809	t0069539	ath-miR166a	Ogmr1656	miR166a	CCGGACCAGGCTTCATTCCCC	21	5	20
CK0109236	t0070886	ath-miR168a	Ogmr1657	miR168a	CGCTTGGTGCAGGTCGGGAAG	21	16	20
CK0166232	t0068186	ctr-miR166	Ogmr1658	miR166	CGGACCAGGCTTCATTCCCCT	21	11	20
CK0360114	t0069210	csi-miR535	Ogmr1659	miR535	CTGACAATGAGAGAGAGCACGC	22	6	20
CK0146363	t0069972	rgl-miR5139	Ogmr1660	miR5139	GGAACCTGGCTCTGATACCA	20	12	20
#N/A	t0068778	#N/A	Ogmr1661	miR166a	TCGACCAGGCTTCATTCCCC	20	#N/A	20
CK0215780	t0069065	ccl-miR167a	Ogmr1662	miR167a	TGAATCTGCCAGCATGATCTGA	22	9	20
CK0100859	t0070273	ath-miR156a	Ogmr1663	miR156a	TGACGGAAGAGAGTGAGCAC	20	17	20
CK0671056	t0070812	ppt-miR535a	Ogmr1664	miR535a	TGACTACGAGAGAGAGCACGC	21	4	20
CK0195585	t0070810	osa-miR528	Ogmr1665	miR528	TGGAAGGGGCACGCAGAGGCG	21	10	20
CK4161008	t0068926	osa-miR1318	Ogmr1666	miR1318	TTAGAGAGATGACACCGACT	20	1	20
CK0086487	t0068316	zma-miR396g*	Ogmr1667	miR396g	TTCAAGAAAGCTGTGGGAGA	20	19	20
CK2072340	t0073197	osa-miR5077	Ogmr1668	miR5077	TATTCACGTCGGGTTCACCA	20	2	19
CK0356685	t0072206	ccl-miR167a	Ogmr1669	miR167a	TGAAGCTGCCAGCATGATCTGAC	23	6	19
CK0790613	t0073098	ccl-miR167a	Ogmr1670	miR167a	TGAAGTTGCCAGCATGATCTGA	22	3	19
CK0084212	t0072147	ath-miR156a	Ogmr1671	miR156a	TGACAGAAGAGAGTGATCAC	20	19	19
CK0101873	t0071227	ath-miR156a	Ogmr1672	miR156a	TGACAGGAGAGAGTGAGCAC	20	16	19
CK0737557	t0072110	osa-miR528	Ogmr1673	miR528	TGGAAGAGGCATGCAGAGGAG	21	3	19
CK1225679	t0071857	osa-miR528	Ogmr1674	miR528	TGGAAGGGGCATGCAGAGGAGTT	23	2	19
CK0713715	t0071629	ath-miR164a	Ogmr1675	miR164a	TGGAGAAGCAGGGCACGTGCAC	22	3	19
CK0921741	t0071921	bdi-miR397b	Ogmr1676	miR397b	TTGAGGACAGCGTTGATGAAA	21	3	19
CK0395809	t0075844	ath-miR166a	Ogmr1677	miR166a	ACGGACCAGGCTTCATTCCCC	21	5	18
CK0208800	t0078287	rgl-miR5139	Ogmr1678	miR5139	ATCGAAACCTGGCTCTGATACCA	23	9	18
CK0908982	t0075452	smo-miR156b	Ogmr1679	miR156b	CTGACATAAGATAGAGAGCAC	21	3	18
CK1330215	t0076408	osa-miR528	Ogmr1680	miR528	GAAGGGGCATGCAGAGGAGCT	21	2	18
CK0102338	t0075439	ath-miR166a	Ogmr1681	miR166a	TCGGACCAGGCTTCATTCCCA	21	16	18
CK0293424	t0076061	ath-miR166a	Ogmr1682	miR166a	TCGGACCAGTCTTCATTCCCC	21	7	18
CK0147179	t0077915	ppt-miR894	Ogmr1683	miR894	TCGTTTCACGTCGGGTTCACC	21	12	18
CK0450712	t0075904	ccl-miR167a	Ogmr1684	miR167a	TGAAGCTTCCAGCATGATCTGA	22	5	18
CK0204562	t0077112	zma-miR166c*	Ogmr1685	miR166c	TGAATGTTGTCTGGCTCGAGA	21	9	18
CK0861265	t0078498	ppt-miR535a	Ogmr1686	miR535a	TGACAACGGAGAGAGCACGC	20	3	18
CK0115413	t0076088	ath-miR156a	Ogmr1687	miR156a	TGACAGAAGAGAGTTAGCAC	20	15	18
CK0357083	t0076107	osa-miR528	Ogmr1688	miR528	TGGAAGGGGCACGCAGACGAG	21	6	18
CK0730091	t0075780	osa-miR528	Ogmr1689	miR528	TGGAAGGGGCATGCAGAGGAGCA	23	3	18
CK0399365	t0076149	csi-miR162*	Ogmr1690	miR162*	TGGACGCAGCGGTTTATCGAT	21	5	18
CK0148899	t0074783	bdi-miR166e	Ogmr1691	miR166e	TTCGGACCAGGCTTCATTCCC	21	12	18
CK0715377	t0075460	bdi-miR397b	Ogmr1692	miR397b	TTGAGGGCAGCGTTGATCAAA	21	3	18
CK0206165	t0077553	bdi-miR5176-3p	Ogmr1693	miR5176	TTGTGATGATGATGGTAGAAT	21	9	18
CK0280142	t0082254	rgl-miR5139	Ogmr1694	miR5139	CGAAACCTGGCTCTGATACCA	21	7	17
CK0159093	t0080293	ppt-miR894	Ogmr1695	miR894	CTCGTTTCACGTCGGGTTCACCA	23	11	17
CK0022239	t0081401	aly-miR156b*	Ogmr1696	miR156b	GCTCACCTCTCTATCTGTCAGA	22	58	17
CK0353932	t0079851	aly-miR831*	Ogmr1697	miR831*	TAGAAGAGGACATAGGAATGAA	22	6	17
CK0656469	t0082288	gma-miR5376	Ogmr1698	miR5376	TAGAAGATTTGAAGATTGGGG	21	4	17
CK0171123	t0081759	rgl-miR5139	Ogmr1699	miR5139	TCGAAACCTGGCTCTGATACCA	22	11	17
CK0419481	t0081958	ath-miR168a	Ogmr1700	miR168a	TCGCTTGGCGCAGGTCGGGAT	21	5	17
CK0471712	t0081773	ath-miR168a	Ogmr1701	miR168a	TCGCTTGGTGCAGGCCGGGAC	21	5	17
CK0076018	t0082459	ath-miR156a	Ogmr1702	miR156a	TGACAGAAGAGAGTGGGCAC	20	21	17
CK0123865	t0078864	ath-miR156a	Ogmr1703	miR156a	TGATAGAAGAGAGTGAGCAC	20	14	17
CK0850205	t0082702	osa-miR528	Ogmr1704	miR528	TGGAAGGGGCACGCAGAGGATTT	23	3	17
CK0624207	t0080736	osa-miR528	Ogmr1705	miR528	TGGAAGGGGCATGCAGAAGAG	21	4	17
CK0142031	t0079168	ath-miR156a	Ogmr1706	miR156a	TGGCAGAAGAGAGTGAGCAC	20	12	17
CK0133587	t0082185	zma-miR396b*	Ogmr1707	miR396b	TTCAATAAAGCTGTGGGAAA	20	13	17
CK0303010	t0081939	ath-miR159b	Ogmr1708	miR159b	TTTGGATTGAAGGGAGCTCTGT	22	7	17
CK0240497	t0087788	ptc-miR172i	Ogmr1709	miR172i	AGAATCATGATGATGCTGCAA	21	8	16
CK0551012	t0086598	osa-miR528	Ogmr1710	miR528	ATGGAAGGGGCACGCAGAGGAG	22	4	16
CK0145772	t0086309	gma-miR168b	Ogmr1711	miR168b	ATTCGCTTGGTGCAGGTCGGG	21	12	16
CK0186813	t0084043	rgl-miR5139	Ogmr1712	miR5139	CGGAACCTGGCTCTGATACCA	21	10	16
CK0167778	t0084865	bdi-miR166e	Ogmr1713	miR166e	CTCGGACCAGGATTCATTCCC	21	11	16
CK0831589	t0087272	rgl-miR5139	Ogmr1714	miR5139	GAAACCTGGCTCTGATACCA	20	3	16
CK0262762	t0083653	ccl-miR167a	Ogmr1715	miR167a	GAAGCTGCCAGCATGATCTGA	21	7	16
CK6339203	t0087205	peu-miR2911	Ogmr1716	miR2911	GGCCGGGGGACGGACTGGGA	20	1	16
CK0140432	t0087707	ppt-miR894	Ogmr1717	miR894	GTTTCACGTCGGTTTCACCA	20	13	16
CK0520693	t0084950	ath-miR156a	Ogmr1718	miR156a	TCACAGAAGAGAGTGAGCAC	20	4	16
CK0220470	t0086928	ath-miR166a	Ogmr1719	miR166a	TCAGACCAGGCTTCATTCCCC	21	9	16
CK0280595	t0087339	osa-miR5072	Ogmr1720	miR5072	TCGATCCCCAGCAGAGTCGCCA	22	7	16
CK0354944	t0084703	ath-miR168a	Ogmr1721	miR168a	TCGCTTGGTGCAGGTCGGGATT	22	6	16
CK0636047	t0086160	ath-miR168a	Ogmr1722	miR168a	TCTCTTGGTGCAGGTCGGGAT	21	4	16
CK0205977	t0086725	osa-miR5077	Ogmr1723	miR5077	TCTTCACGTCGGGTTCACCA	20	9	16
CK0970158	t0085844	bna-miR167a	Ogmr1724	miR167a	TGAAGCTGCCAGCATGATCTTA	22	3	16
CK0468549	t0086432	ccl-miR167a	Ogmr1725	miR167a	TGAAGCTGCCAGCATTATCTGA	22	5	16
#N/A	t0086514	#N/A	Ogmr1726	miR167a	TGAAGCTGCCATCATGATCTGA	22	#N/A	16
CK0422081	t0087169	ppt-miR535a	Ogmr1727	miR535a	TGACAACGAGAGAGAGCACC	20	5	16
CK0592571	t0083793	aqc-miR535	Ogmr1728	miR535	TGACAATGAGAGAGAGCACGCA	22	4	16
CK0574746	t0087900	csi-miR535	Ogmr1729	miR535	TGACAATGAGAGAGGGCACGC	21	4	16
CK0193606	t0087196	vvi-miR156e	Ogmr1730	miR156e	TGACAGAGGAGAGTGAGCAC	20	10	16
CK3752779	t0084617	osa-miR171h	Ogmr1731	miR171h	TGAGCCGGACCAATATCACTC	21	1	16
CK1358474	t0085596	osa-miR528	Ogmr1732	miR528	TGGAAGGGGCACGCAAAGGAG	21	2	16
#N/A	t0087830	#N/A	Ogmr1733	miR528	TGGAAGGGGCATGCAAAGGAG	21	#N/A	16
CK5564891	t0086442	osa-miR528	Ogmr1734	miR528	TGGAAGGGGCATGCGAGGAG	20	1	16
CK0339992	t0087618	osa-miR5072	Ogmr1735	miR5072	TTCGATCCCCAGCAGAGTCGCCA	23	6	16
CK1162718	t0083975	ppt-miR894	Ogmr1736	miR894	TTCGTTTCACGTCGGGTTCATCA	23	2	16
CK7160367	t0088048	bdi-miR397b	Ogmr1737	miR397b	TTGAAGGCAGCGTTGATGAAA	21	1	16
CK0291387	t0089754	smo-miR156b	Ogmr1738	miR156b	CCTGACAGAAGATAGAGAGCAC	22	7	15
CK0308074	t0093576	gma-miR166h-3p	Ogmr1739	miR166h	CTCGGACCAGGCTTCATTCC	20	7	15
CK4824285	t0091024	smo-miR156b	Ogmr1740	miR156b	CTGACAGAAGATAGAGAGTAC	21	1	15
CK0194038	t0092898	osa-miR164d	Ogmr1741	miR164d	CTGGAGAAGCAGGGCACGTGT	21	10	15
CK0352084	t0089482	ppt-miR894	Ogmr1742	miR894	GATTTCACGTCGGGTTCACCA	21	6	15
CK0667880	t0093497	ppt-miR894	Ogmr1743	miR894	GTTTCACGTCGGGTTCACTA	20	4	15
CK10091645	t0091291	ptc-miR166n	Ogmr1744	miR166n	TCGGACCAGGCTTCATTCTT	20	1	15
CK0449080	t0089881	ath-miR166a	Ogmr1745	miR166a	TCGGACCGGCTTCATTCCCC	20	5	15
CK0471051	t0092092	ath-miR166a	Ogmr1746	miR166a	TCGGACCGGGCTTCATTCCCC	21	5	15
CK0167348	t0089862	ath-miR166a	Ogmr1747	miR166a	TCGTACCAGGCTTCATTCCCC	21	11	15
CK1726205	t0088615	ccl-miR167a	Ogmr1748	miR167a	TGAAGCTGCCAGCACGATCTGA	22	2	15
CK0998240	t0091988	ccl-miR167a	Ogmr1749	miR167a	TGAAGCTGCCAGTATGATCTGA	22	3	15
CK0155981	t0088334	ath-miR156a	Ogmr1750	miR156a	TGACAGAAGACAGTGAGCAC	20	11	15
CK0131730	t0090953	ath-miR156a	Ogmr1751	miR156a	TGACAGAAGAGAGTGAACAC	20	13	15
CK0153883	t0092342	ath-miR156a	Ogmr1752	miR156a	TGACAGAAGAGTGTGAGCAC	20	12	15
CK0186844	t0089208	ath-miR156a	Ogmr1753	miR156a	TGACAGATGAGAGTGAGCAC	20	10	15
CK1496904	t0092144	vvi-miR2950	Ogmr1754	miR2950	TTCCATCTTTGCACACTGGA	20	2	15
CK0349391	t0089022	vvi-miR2950	Ogmr1755	miR2950	TTCCATCTTTTGCACACTGGA	21	6	15
CK0412249	t0091623	bdi-miR397b	Ogmr1756	miR397b	TTGAGCGCAGCGTTGATGAAA	21	5	15
CK0148385	t0093734	bdi-miR397b	Ogmr1757	miR397b	TTGAGGGCAGCGTTGATGAATT	22	12	15
CK0530125	t0090800	bdi-miR397b	Ogmr1758	miR397b	TTGGGGGCAGCGTTGATGAAA	21	4	15
#N/A	t0097515	#N/A	Ogmr1759	miR156g	ACAGAAGATAGAGAGCACAG	20	#N/A	14
CK0015956	t0099053	ath-miR172a	Ogmr1760	miR172a	AGAATCTTGATGATGCTGCAT	21	75	14
CK0149204	t0094523	ath-miR156a	Ogmr1761	miR156a	AGACAGAAGAGAGTGAGCAC	20	12	14
CK0299347	t0097866	ccl-miR167a	Ogmr1762	miR167a	CGAAGCTGCCAGCATGATCTGA	22	7	14
CK1126108	t0094554	smo-miR156b	Ogmr1763	miR156b	CTGACAGAAGATAGAGACCAC	21	2	14
CK0046347	t0095479	ahy-miR408-5p	Ogmr1764	miR408-	GCTGGGATGAGGCAGAGCATGA	22	32	14
CK0067515	t0097065	ath-miR156a	Ogmr1765	miR156a	TAACAGAAGAGAGTGAGCAC	20	23	14
CK7904008	t0094610	ppt-miR535a	Ogmr1766	miR535a	TACAACGAGAGAGAGCACGC	20	1	14
CK0423523	t0099324	ath-miR168a	Ogmr1767	miR168a	TCGCTTGGTGCAGGCCGGGAT	21	5	14
CK0273601	t0097495	ath-miR168a	Ogmr1768	miR168a	TCGCTTGGTGCAGGTCTGGAT	21	7	14
CK9416886	t0096642	ath-miR166a	Ogmr1769	miR166a	TCGGACCAGCTTCATTCCCC	20	1	14
CK0257109	t0099373	ath-miR166a	Ogmr1770	miR166a	TCGGACCAGGCTTCACTCCCC	21	8	14
CK0844222	t0099732	ccl-miR167a	Ogmr1771	miR167a	TGAAGCTCCCAGCATGATCTGA	22	3	14
CK0674916	t0093891	ccl-miR167a	Ogmr1772	miR167a	TGAAGCTGCCAGAATGATCTGA	22	3	14
CK1712708	t0094195	ppt-miR535a	Ogmr1773	miR535a	TGACAACGAGAGAGAGCCCGC	21	2	14
CK1149812	t0094776	ppt-miR535a	Ogmr1774	miR535a	TGACAACGCGAGAGAGCACGC	21	2	14
CK0144586	t0096974	smo-miR408	Ogmr1775	miR408	TGCACTGCCTCTTCCCTGGCTTA	23	12	14
CK0482998	t0099935	osa-miR528	Ogmr1776	miR528	TGGAAGGGGCACGCAGAAGAG	21	5	14
CK3174918	t0094974	osa-miR528	Ogmr1777	miR528	TGGAAGGGGCATGCAGTGGAG	21	1	14
CK1455578	t0098124	osa-miR528	Ogmr1778	miR528	TGGAAGGGGCATGGAGAGGAG	21	2	14
CK0209057	t0100034	ghr-miR156c	Ogmr1779	miR156c	TGTCAGAAGAGAGTGAGCAC	20	9	14
CK0161490	t0098162	ppt-miR894	Ogmr1780	miR894	TTCGTTCACGTCGGGTTCACCA	22	11	14
CK0642122	t0098291	ath-miR157a	Ogmr1781	miR157a	TTGACAGAAGATAGAGAGCACC	22	4	14
CK0418456	t0098738	bdi-miR397b	Ogmr1782	miR397b	TTGAGGGCAACGTTGATGAAA	21	5	14
CK0271738	t0096977	mtr-miR168	Ogmr1783	miR168	TTGCTTGGTGCAGGTCGGGAC	21	7	14
CK0458651	t0104140	ath-miR167a	Ogmr1784	miR167a	CTGAAGCTGCCAGCATGATCT	21	5	13
CK0251455	t0104539	smo-miR156b	Ogmr1785	miR156b	CTGACAGAAGATAGAGGGCAC	21	8	13
CK0093083	t0104356	ahy-miR408-5p	Ogmr1786	miR408-	GCTGGGATGAGGCAGAGCATGAT	23	18	13
CK0136348	t0102497	zma-miR166c*	Ogmr1787	miR166c	GGGAATGTTGTCTGGCTCGAG	21	13	13
CK0313027	t0101399	osa-miR5077	Ogmr1788	miR5077	GTTCGTTCACGTCGGGTTCACCA	23	6	13
CK0232019	t0103924	ppt-miR894	Ogmr1789	miR894	GTTCTTCACGTCGGGTTCACCA	22	8	13
CK0445076	t0102240	osa-miR166e	Ogmr1790	miR166e	TCGAACCAGGCTTCATTCCCC	21	5	13
CK0390186	t0102108	ath-miR157a	Ogmr1791	miR157a	TCGACAGAAGATAGAGAGCAC	21	5	13
CK0529271	t0104007	bdi-miR162	Ogmr1792	miR162	TCGATAAACCTCTGCATCCGGCT	23	4	13
CK1557915	t0106637	ath-miR168a	Ogmr1793	miR168a	TCGCTTGGTGCAGGTCGGGACT	22	2	13
CK1941309	t0103762	ath-miR168a	Ogmr1794	miR168a	TCGCTTGGTGCAGGTCGGGTC	21	2	13
CK0558065	t0106322	ath-miR168a	Ogmr1795	miR168a	TCGCTTGTGCAGGTCGGGAC	20	4	13
CK0487378	t0108176	ptc-miR166n	Ogmr1796	miR166n	TCGGACCAGGCTTCATTCTTT	21	5	13
CK1389093	t0104596	gma-miR5376	Ogmr1797	miR5376	TGAAGATTTGAAGAACAGGGA	21	2	13
CK0550367	t0105689	ccl-miR167a	Ogmr1798	miR167a	TGAAGCTACCAGCATGATCTGA	22	4	13
CK0658002	t0106887	ccl-miR167a	Ogmr1799	miR167a	TGAAGCTGCCAGCATGATCTGTA	23	4	13
CK0549453	t0105619	ath-miR167d	Ogmr1800	miR167d	TGAAGCTGCCAGCATGATCTGTT	23	4	13
CK0142876	t0102453	ath-miR156a	Ogmr1801	miR156a	TGACAAAAGAGAGTGAGCAC	20	12	13
CK2022366	t0104735	csi-miR535	Ogmr1802	miR535	TGACAATGAGAGAGAGCACGA	21	2	13
CK0652046	t0106403	csi-miR535	Ogmr1803	miR535	TGACAATGAGAGAGAGTACGC	21	4	13
CK0201939	t0103827	csi-miR535	Ogmr1804	miR535	TGACAATGAGAGGGAGCACGC	21	9	13
CK0297147	t0104442	ath-miR156a	Ogmr1805	miR156a	TGACTGAAGAGAGTGAGCAC	20	7	13
CK1184209	t0102095	aly-miR156b*	Ogmr1806	miR156b	TGCTCACCTCTCTATCTGTCAGA	23	2	13
#N/A	t0104161	#N/A	Ogmr1807	miR528	TGGAAGGGGCACGCAGAGGG	20	#N/A	13
CK4240960	t0103537	osa-miR528	Ogmr1808	miR528	TGGAAGTGCATGCAGAGGAG	20	1	13
CK0378453	t0108040	ath-miR157a	Ogmr1809	miR157a	TTGACAGAAGATAGAGAGCAT	21	6	13
CK1494054	t0105887	vvi-miR171f	Ogmr1810	miR171f	TTGAGCCGCGCCAATATCACT	21	2	13
CK0062812	t0113096	zma-miR167h*	Ogmr1811	miR167h	AGATCATGTGGCAACTTCATC	21	25	12
CK0063805	t0109864	osa-miR398b	Ogmr1812	miR398b	AGTGTGTTCTCAGGTCGCCCC	21	24	12
CK0180350	t0113489	ath-miR408	Ogmr1813	miR408	ATGCACTGCCTCTTCCCTGGC	21	10	12
#N/A	t0112283	#N/A	Ogmr1814	miR528	ATGGAAGGGGCATGCAGAGGAG	22	#N/A	12
#N/A	t0113278	#N/A	Ogmr1815	miR156b	CTGACAGAAGATAGATAGCAC	21	#N/A	12
CK0548488	t0114070	peu-miR2911	Ogmr1816	miR2911	GGCCGGGGGACGGACTGGGAA	21	4	12
CK0046772	t0114663	zma-miR396g*	Ogmr1817	miR396g	GTTCAAGAAAGCTGTGGGAGA	21	32	12
CK1383241	t0112903	ath-miR166a	Ogmr1818	miR166a	TCGGACCAGACTTCATTCCCC	21	2	12
CK1032264	t0115888	ath-miR166a	Ogmr1819	miR166a	TCGGACGAGGCTTCATTCCCC	21	3	12
CK1390133	t0113015	ccl-miR167a	Ogmr1820	miR167a	TGAAGCTGCCAGCATGATTTGA	22	2	12
CK8440254	t0110216	ccl-miR167a	Ogmr1821	miR167a	TGAAGCTGCCAGCATGGTCTGA	22	1	12
CK2043811	t0113486	ppt-miR535a	Ogmr1822	miR535a	TGACAACGAGAGAGAGGACGC	21	2	12
CK0397570	t0111222	csi-miR535	Ogmr1823	miR535	TGACAATGAGAGATAGCACGC	21	5	12
CK0107033	t0112139	ath-miR156a	Ogmr1824	miR156a	TGACAGAAGAGAGTGACCAC	20	16	12
CK0329878	t0113545	csi-miR535	Ogmr1825	miR535	TGATAATGAGAGAGAGCACGC	21	6	12
#N/A	t0116200	#N/A	Ogmr1826	miR528	TGGAAGGGGCATGCAGAGGG	20	#N/A	12
#N/A	t0111468	#N/A	Ogmr1827	miR528	TGGAAGGGGCATGCAGAGGTA	21	#N/A	12
CK0283457	t0116763	ath-miR166a	Ogmr1828	miR166a	TGGACCAGGCTTCATTCCCC	20	7	12
CK0229155	t0110755	bdi-miR397b	Ogmr1829	miR397b	TTAAGGGCAGCGTTGATGAAA	21	8	12
CK12306298	t0117153	ppt-miR894	Ogmr1830	miR894	TTCGTTTCACGTCGGGGTCACCA	23	1	12
CK0805201	t0114325	ath-miR167a	Ogmr1831	miR167a	TTGAAGCTGCCAGCGTGATCT	21	3	12
CK11721796	t0116119	ath-miR159a	Ogmr1832	miR159a	TTTGGATTGAAGGGAGCTCTGAA	23	1	12
CK11769857	t0126865	ath-miR390a	Ogmr1833	miR390a	AGCTCAGGAGGGATAGCGCC	20	1	11
CK10247141	t0123556	smo-miR408	Ogmr1834	miR408	ATGCACTGCCTCTTCCCTGGCTT	23	1	11
CK0497611	t0118373	bdi-miR162	Ogmr1835	miR162	CGATAAACCTCTGCATCCGG	20	4	11
CK0277881	t0125070	gma-miR390a-3p	Ogmr1836	miR390a	CGCTATCTATCCTGAGTTTTG	21	7	11
CK0884559	t0118190	smo-miR156b	Ogmr1837	miR156b	CTAACAGAAGATAGAGAGCAC	21	3	11
CK0240750	t0127320	ccl-miR167a	Ogmr1838	miR167a	CTGAAGCTGCCAGCATGATCTGA	23	8	11
CK0536162	t0122905	smo-miR156b	Ogmr1839	miR156b	CTGACAGAAGATAGAGATCAC	21	4	11
CK1004920	t0124964	smo-miR156b	Ogmr1840	miR156b	CTGACAGAAGATAGAGCGCAC	21	3	11
CK11129350	t0125471	smo-miR156b	Ogmr1841	miR156b	CTGACAGAAGATGGAGAGCAC	21	1	11
CK2194345	t0126228	zma-miR529	Ogmr1842	miR529	GAAGAGAGAGAGTACAGCCT	20	2	11
CK9192043	t0121272	osa-miR5072	Ogmr1843	miR5072	GATCCCCAGCGGAGTCGCCA	20	1	11
#N/A	t0122729	#N/A	Ogmr1844	miR5077	GCTTCACGTCGGGTTCACCA	20	#N/A	11
CK0807730	t0124799	ppt-miR894	Ogmr1845	miR894	GTTCGTTTCACGTCGGGTTCAC	22	3	11
CK9129593	t0121144	ppt-miR894	Ogmr1846	miR894	GTTTCACGTCGTGTTCACCA	20	1	11
CK0753760	t0121740	ath-miR168a	Ogmr1847	miR168a	TCGCTTGGTGCAGGACGGGAC	21	3	11
CK0700263	t0118723	ath-miR168a	Ogmr1848	miR168a	TCGCTTGGTGCAGGTCGCGAC	21	3	11
#N/A	t0122252	#N/A	Ogmr1849	miR168a	TCGCTTGGTGCAGGTCGGGCC	21	#N/A	11
CK0264743	t0119246	ath-miR166a	Ogmr1850	miR166a	TCGGAACAGGCTTCATTCCCC	21	7	11
CK0178182	t0121424	rgl-miR5139	Ogmr1851	miR5139	TCGGAACCTGGCTCTGATACCA	22	10	11
CK0332778	t0124557	ath-miR166a	Ogmr1852	miR166a	TCGGACCAGGCTTCATTCCAC	21	6	11
CK0190885	t0123180	ctr-miR166	Ogmr1853	miR166	TCGGACCAGGCTTCATTCCCCC	22	10	11
CK0368386	t0124768	mtr-miR166d	Ogmr1854	miR166d	TCGGGCCAGGCTTCATTCCCC	21	6	11
CK1489094	t0124763	bna-miR167a	Ogmr1855	miR167a	TGAAGCTGCCAGCGTGATCTGAA	23	2	11
CK0401899	t0121817	ccl-miR167a	Ogmr1856	miR167a	TGAAGCTGCCGGCATGATCTGA	22	5	11
CK0403078	t0122082	csi-miR535	Ogmr1857	miR535	TGACAATGAGAGAGAGCATGC	21	5	11
CK0657045	t0126187	ath-miR156a	Ogmr1858	miR156a	TGACACAAGAGAGTGAGCAC	20	4	11
CK0198274	t0119051	pab-miR3699	Ogmr1859	miR3699	TGACAGAAGATAGACTTTGGTC	22	9	11
CK1426629	t0123639	ath-miR157d	Ogmr1860	miR157d	TGACAGAAGATAGAGAGCAT	20	2	11
CK1902643	t0121107	csi-miR535	Ogmr1861	miR535	TGACATGAGAGAGAGCACGC	20	2	11
CK1030558	t0126424	smo-miR408	Ogmr1862	miR408	TGCACTGCCTCTTTCCTGGCTT	22	3	11
CK0379405	t0128128	osa-miR528	Ogmr1863	miR528	TGGAAGGCGCATGCAGAGGAG	21	6	11
CK1356596	t0122440	osa-miR528	Ogmr1864	miR528	TGGAAGGGGCATGCAGCGGAG	21	2	11
CK1518182	t0125271	ath-miR164a	Ogmr1865	miR164a	TGGAGAAGCAGGGCACGTGCATT	23	2	11
CK2229218	t0126848	ahy-miR408-5p	Ogmr1866	miR408-	TGGGATGAGGCAGAGCATGAA	21	2	11
CK0056695	t0118495	zma-miR169r*	Ogmr1867	miR169r	TGGGCAAGTTGTCTTTGGCTAC	22	27	11
CK0561056	t0125826	bdi-miR397b	Ogmr1868	miR397b	TTCAGGGCAGCGTTGATGAAA	21	4	11
CK10361950	t0123798	ath-miR157a	Ogmr1869	miR157a	TTGACAGAAGATAGAGAGAAC	21	1	11
CK3287155	t0119371	ath-miR157a	Ogmr1870	miR157a	TTGACAGAAGATAGAGAGCACT	22	1	11
CK0430259	t0127540	bdi-miR397b	Ogmr1871	miR397b	TTGACGGCAGCGTTGATGAAA	21	5	11
CK0255890	t0125524	bdi-miR397b	Ogmr1872	miR397b	TTGAGGGCAGCGTTGATTAAA	21	8	11
CK0941905	t0121416	ppt-miR894	Ogmr1873	miR894	TTGATTCACGTCGGGTTCACCA	22	3	11
CK0323510	t0121670	mtr-miR168	Ogmr1874	miR168	TTGCTTGGTGCAGGTCGGGAT	21	6	11
CK2449791	t0117554	bdi-miR397b	Ogmr1875	miR397b	TTGTGGGCAGCGTTGATGAAA	21	1	11
CK1719207	t0128907	smo-miR156b	Ogmr1876	miR156b	CTGACACAAGATAGAGAGCAC	21	2	10
CK0708453	t0130502	smo-miR156b	Ogmr1877	miR156b	CTGACAGAAGACAGAGAGCAC	21	3	10
CK5665699	t0136884	smo-miR156b	Ogmr1878	miR156b	CTGACAGAAGATAGAGAACAC	21	1	10
CK2005670	t0134993	smo-miR156b	Ogmr1879	miR156b	CTGACAGAAGATAGGGAGCAC	21	2	10
CK1574495	t0138995	smo-miR156b	Ogmr1880	miR156b	CTGACAGAAGATAGTGAGCAC	21	2	10
CK1894676	t0132607	smo-miR156b	Ogmr1881	miR156b	CTGACAGAATATAGAGAGCAC	21	2	10
CK0983202	t0135964	smo-miR156b	Ogmr1882	miR156b	CTGACAGGAGATAGAGAGCAC	21	3	10
CK0152927	t0136127	osa-miR528	Ogmr1883	miR528	GGAAGGGGCATGCAGAGGAGC	21	12	10
CK0128035	t0139490	zma-miR166c*	Ogmr1884	miR166c	GGAATGTTGTCTGGCCCGAGG	21	14	10
CK12045958	t0140505	osa-miR528	Ogmr1885	miR528	GGGAAGGGGCATGCAGAGGAG	21	1	10
CK0025283	t0139523	zma-miR396b*	Ogmr1886	miR396b	GTTCAATAAAGCTGTGGGAAA	21	52	10
CK11347509	t0138631	ppt-miR894	Ogmr1887	miR894	GTTTCACGTCGGGTTCACGA	20	1	10
CK0091332	t0140128	ahy-miR167-3p	Ogmr1888	miR167-	TCAGATCATGTGGCAGCTTCATC	23	18	10
CK0265034	t0130687	ath-miR168a	Ogmr1889	miR168a	TCGCTTGGTGCAGGACGGGAT	21	7	10
CK2045853	t0135818	ath-miR168a	Ogmr1890	miR168a	TCGCTTGGTGCAGGTCGTGAC	21	2	10
CK0294534	t0133396	ath-miR168a	Ogmr1891	miR168a	TCGCTTGTTGCAGGTCGGGAC	21	7	10
CK0476426	t0138494	ath-miR166a	Ogmr1892	miR166a	TCGGACCAGCCTTCATTCCCC	21	5	10
CK0431997	t0140984	pta-miR1314	Ogmr1893	miR1314	TCGGCCTCGAATGTTAGGAGAA	22	5	10
CK0907235	t0130824	ppt-miR894	Ogmr1894	miR894	TCGTTTCACGTCGGGTTCAC	20	3	10
CK0679234	t0128509	ath-miR168a	Ogmr1895	miR168a	TCTCTTGGTGCAGGTCGGGAC	21	3	10
CK10497552	t0136397	bgy-miR156	Ogmr1896	miR156	TCTGACAGAAGATAGAGAGCAC	22	1	10
CK0491320	t0128619	ccl-miR167a	Ogmr1897	miR167a	TGAAGCTGCCAGCATCATCTGA	22	4	10
#N/A	t0134235	#N/A	Ogmr1898	miR535a	TGACAACGAGAGAGAGCACTTT	22	#N/A	10
CK1118760	t0129323	csi-miR535	Ogmr1899	miR535	TGACAATAGAGAGAGCACGC	20	2	10
#N/A	t0135067	#N/A	Ogmr1900	miR535a	TGACACCGAGAGAGAGCACGC	21	#N/A	10
CK0156522	t0129190	ath-miR156a	Ogmr1901	miR156a	TGACAGAAGAGAGTGAGGAC	20	11	10
#N/A	t0136414	#N/A	Ogmr1902	miR171h	TGAGCCGGACCAATATCACT	20	#N/A	10
CK0241609	t0140928	bdi-miR397b	Ogmr1903	miR397b	TGAGGGCAGCGTTGATGAAT	20	8	10
CK0912843	t0131234	ppt-miR894	Ogmr1904	miR894	TGATTCACGTCGGGTTCACCA	21	3	10
CK0593900	t0130000	smo-miR408	Ogmr1905	miR408	TGCATTGCCTCTTCCCTGGCTT	22	4	10
#N/A	t0128582	#N/A	Ogmr1906	miR528	TGGAAGGGGCATGCAGAGGAAT	22	#N/A	10
#N/A	t0130027	#N/A	Ogmr1907	miR528	TGGAAGGGGCATGCAGAGGATTT	23	#N/A	10
CK0817902	t0137891	osa-miR528	Ogmr1908	miR528	TGGAAGGGGCATGCAGAGGGT	21	3	10
CK5305390	t0135965	osa-miR528	Ogmr1909	miR528	TGGAAGGGGCATGCAGGGAG	20	1	10
CK9507667	t0133833	osa-miR528	Ogmr1910	miR528	TGGAAGGGGGATGCAGAGGAG	21	1	10
CK0284779	t0128140	osa-miR164d	Ogmr1911	miR164d	TGGAGAAGCAGGGCACGTTTT	21	7	10
CK1497895	t0137359	mtr-miR156g	Ogmr1912	miR156g	TTGACAGAAGATAGAGGGCAC	21	2	10
CK7324029	t0141252	ath-miR157a	Ogmr1913	miR157a	TTGACAGAAGATATAGAGCAC	21	1	10
CK6956919	t0140354	smo-miR171a	Ogmr1914	miR171a	TTGAGCCGATCCAATATCACT	21	1	10
CK0945251	t0133429	bdi-miR397b	Ogmr1915	miR397b	TTGAGGCCAGCGTTGATGAAA	21	3	10
CK0103150	t0148446	gma-miR390b	Ogmr1916	miR390b	AAGCTCAGGAGGGATAGCACC	21	16	9
CK0244481	t0143544	osa-miR5083	Ogmr1917	miR5083	AGACTACAATTATCTGATCA	20	8	9
CK1793035	t0144270	ath-miR166a	Ogmr1918	miR166a	ATCGGACCAGGCTTCATTCCCC	22	2	9
#N/A	t0145276	#N/A	Ogmr1919	miR894	CATTCACGTCGGGTTCACCA	20	#N/A	9
CK0975438	t0150602	peu-miR2911	Ogmr1920	miR2911	CCGGCCGGGGGACGGACTGGGA	22	3	9
CK0412979	t0151742	csi-miR535	Ogmr1921	miR535	CGACAATGAGAGAGAGCACGC	21	5	9
CK0818841	t0153793	ppt-miR894	Ogmr1922	miR894	CGTTCACGTCGGGTTCACCA	20	3	9
CK9535565	t0148615	ppt-miR894	Ogmr1923	miR894	CGTTTCACGTCGGGTTCACTA	21	1	9
CK5777227	t0152818	ppt-miR894	Ogmr1924	miR894	CGTTTCACGTCGGTTTCACCA	21	1	9
CK0861865	t0157477	bdi-miR166e	Ogmr1925	miR166e	CTCGGACCAGGCTTCCTTCCC	21	3	9
CK0228338	t0145259	smo-miR156b	Ogmr1926	miR156b	CTGAAAGAAGATAGAGAGCAC	21	8	9
CK4424368	t0148347	ppt-miR535a	Ogmr1927	miR535a	CTGACAACGAGAGAGAGCACG	21	1	9
CK2230880	t0156005	smo-miR156b	Ogmr1928	miR156b	CTGACAGAAAATAGAGAGCAC	21	2	9
CK1495376	t0152965	smo-miR156b	Ogmr1929	miR156b	CTGACAGAAGATAAAGAGCAC	21	2	9
CK0512341	t0145711	smo-miR156b	Ogmr1930	miR156b	CTGACAGAAGATAGAGAGGAC	21	4	9
CK0408353	t0150314	smo-miR408	Ogmr1931	miR408	GCACTGCCTCTTCCCTGGCTT	21	5	9
CK0242024	t0157942	ahy-miR408-5p	Ogmr1932	miR408-	GCTGGGATGAGGCAGAGCATGAC	23	8	9
CK8604084	t0145542	osa-miR528	Ogmr1933	miR528	GTGGAAGGGGCATGCAGAGGA	21	1	9
CK0166507	t0144415	bdi-miR5059	Ogmr1934	miR5059	TCGCTCCTGGGCAGCAACACCA	22	11	9
CK8133057	t0143957	ath-miR168a	Ogmr1935	miR168a	TCGCTTGATGCAGGTCGGGAC	21	1	9
CK0893222	t0143495	ath-miR168a	Ogmr1936	miR168a	TCGCTTGGAGCAGGTCGGGAC	21	3	9
CK8292574	t0144474	ath-miR168a	Ogmr1937	miR168a	TCGCTTGGTGCAGGTCGGGACC	22	1	9
CK2337105	t0141380	ath-miR168a	Ogmr1938	miR168a	TCGCTTGGTGCAGGTTGGGAC	21	1	9
CK0995181	t0152305	ath-miR168a	Ogmr1939	miR168a	TCGCTTGTGCAGGTCGGGAT	20	3	9
CK0199975	t0146146	ath-miR168a	Ogmr1940	miR168a	TCGCTTTGTGCAGGTCGGGAT	21	9	9
CK0428755	t0156586	ctr-miR166	Ogmr1941	miR166	TCGGACCAGGCTTCATTTTCCC	22	5	9
CK0136170	t0144960	osa-miR5072	Ogmr1942	miR5072	TCGTTCCCCAGCGGAGTCGCCA	22	13	9
#N/A	t0157565	#N/A	Ogmr1943	miR894	TCGTTTCACGTCGGGGTCACCA	22	#N/A	9
CK0778584	t0150327	osa-miR5077	Ogmr1944	miR5077	TCTCTCACGTCGGGTTCACCA	21	3	9
CK0532264	t0149275	gma-miR1507b	Ogmr1945	miR1507	TCTGCCCTCCATACATCGTCT	21	4	9
CK4593953	t0148897	ccl-miR167a	Ogmr1946	miR167a	TGAAGCTGCCAGCATAATCTGA	22	1	9
CK1185415	t0144584	ath-miR167d	Ogmr1947	miR167d	TGAAGCTGCCAGCATGATCTGC	22	2	9
#N/A	t0150102	#N/A	Ogmr1948	miR535a	TGACAACAGAGAGAGAGCACGC	22	#N/A	9
#N/A	t0153585	#N/A	Ogmr1949	miR535	TGACAACGAGAGAGAGCACGCG	22	#N/A	9
CK1766572	t0143554	csi-miR535	Ogmr1950	miR535	TGACAATGAGACAGAGCACGC	21	2	9
CK2206019	t0155325	csi-miR535	Ogmr1951	miR535	TGACAATGAGAGAGCGCACGC	21	2	9
#N/A	t0157073	#N/A	Ogmr1952	miR535	TGACAATGAGAGTGAGCACGC	21	#N/A	9
CK1916381	t0147596	ppt-miR535a	Ogmr1953	miR535a	TGACACGAGAGAGAGCACGC	20	2	9
CK0139728	t0154393	ath-miR156a	Ogmr1954	miR156a	TGACAGAAGAGAGTAAGCAC	20	13	9
CK0175683	t0143993	ath-miR156a	Ogmr1955	miR156a	TGACAGAAGAGAGTGAGTAC	20	10	9
CK1264160	t0146781	ctr-miR171	Ogmr1956	miR171	TGAGCCGCGTCAATATCTCC	20	2	9
CK0176806	t0145716	smo-miR408	Ogmr1957	miR408	TGCACTGCCTCTTCTTGGCTT	21	10	9
CK0170817	t0152505	ppt-miR408b	Ogmr1958	miR408b	TGCACTGCCTCTTTTCTGGCTT	22	11	9
#N/A	t0147476	#N/A	Ogmr1959	miR528	TGGAAGGGGATGCAGAGGAG	20	#N/A	9
CK12043146	t0156913	osa-miR528	Ogmr1960	miR528	TGGAAGGGGCACGCAGCGGAG	21	1	9
#N/A	t0143189	#N/A	Ogmr1961	miR528	TGGAAGGGGCACGCCGAGGAG	21	#N/A	9
CK0502655	t0143944	osa-miR528	Ogmr1962	miR528	TGGAAGGGGCACGGAGAGGAG	21	4	9
#N/A	t0145668	#N/A	Ogmr1963	miR528	TGGAAGGGGCATGAGAGGAG	20	#N/A	9
CK0740089	t0147043	osa-miR528	Ogmr1964	miR528	TGGAAGGGGCATGCAGATAT	20	3	9
#N/A	t0147255	#N/A	Ogmr1965	miR156k	TGGCAGAAGATGAAGAGGACA	21	#N/A	9
CK8724579	t0145932	osa-miR528	Ogmr1966	miR528	TGGCAGGGGCATGCAGAGGAG	21	1	9
#N/A	t0151136	#N/A	Ogmr1967	miR408-	TGGGATGAGGCAGAGCATGAT	21	#N/A	9
CK1600562	t0155733	ppt-miR894	Ogmr1968	miR894	TTCGTTTCACGTCGGGTTCAC	21	2	9
CK9580481	t0148760	ppt-miR894	Ogmr1969	miR894	TTCGTTTCACGTCGGGTTCACTA	23	1	9
CK1542386	t0154210	bdi-miR397b	Ogmr1970	miR397b	TTGAGGGCAGCGTTGATAAA	20	2	9
CK3796403	t0146265	osa-miR159a.1	Ogmr1971	miR159a	TTTGGATTGAAGGGAGCTCTGC	22	1	9
CK0579351	t0178974	ath-miR390a	Ogmr1972	miR390a	AGCTCAGGAGGGATAGCGCT	20	4	8
CK0545254	t0171174	pta-miR1310	Ogmr1973	miR1310	AGGCATCGGGGGCACAACGCCCT	23	4	8
CK0018808	t0163696	ath-miR169a	Ogmr1974	miR169a	CAGCCAAGGATGACTTGCCGA	21	66	8
CK0341144	t0177465	osa-miR5072	Ogmr1975	miR5072	CGGTCCCCAGCGGAGTCGCCA	21	6	8
CK1397950	t0169563	ppt-miR894	Ogmr1976	miR894	CGTTTCACGTCGGGTTCATCA	21	2	8
CK0424543	t0175938	bdi-miR166e	Ogmr1977	miR166e	CTCGGACCAGGCTTCATTCCT	21	5	8
CK0461972	t0169242	osa-miR167d	Ogmr1978	miR167d	CTGAAGCTGCCAGCATGATCTG	22	5	8
CK11123881	t0174115	smo-miR156b	Ogmr1979	miR156b	CTGACAGAAGATACAGAGCAC	21	1	8
CK0320026	t0164599	smo-miR156b	Ogmr1980	miR156b	CTGATAGAAGATAGAGAGCAC	21	6	8
CK0180035	t0169773	osa-miR164d	Ogmr1981	miR164d	GGAGAAGCAGGGCACGTGTT	20	10	8
CK0819731	t0174109	ppt-miR894	Ogmr1982	miR894	GTTTCACGTCGGGGTCACCA	20	3	8
CK1995858	t0168751	ppt-miR894	Ogmr1983	miR894	GTTTTTCACGTCGGGTTCACCA	22	2	8
CK9944903	t0169118	osa-miR1318	Ogmr1984	miR1318	TAGGAGAGATGACACCGAGCT	21	1	8
CK2121385	t0173066	ath-miR168a	Ogmr1985	miR168a	TCACTTGGTGCAGGTCGGGAC	21	2	8
CK0247353	t0164267	ath-miR166a	Ogmr1986	miR166a	TCGCACCAGGCTTCATTCCCC	21	8	8
CK0744318	t0165748	ath-miR168a	Ogmr1987	miR168a	TCGCTTGGCGCAGGTCGGGAC	21	3	8
#N/A	t0162460	#N/A	Ogmr1988	miR168a	TCGCTTGGTGCAGGTCAGGAC	21	#N/A	8
CK2233991	t0176989	ath-miR168a	Ogmr1989	miR168a	TCGCTTGGTGCAGGTCGGGGC	21	2	8
CK0070612	t0161866	cme-miR168	Ogmr1990	miR168	TCGCTTGGTGCAGGTCGGGT	20	22	8
CK0701099	t0160923	osa-miR168a	Ogmr1991	miR168a	TCGCTTGGTGCAGTTCGGGAC	21	3	8
CK0283558	t0178304	ath-miR168a	Ogmr1992	miR168a	TCGCTTGTTGCAGGTCGGGAT	21	7	8
CK2487210	t0158732	ath-miR168a	Ogmr1993	miR168a	TCGCTTTGTGCAGGTCGGGAC	21	1	8
CK0699851	t0160788	ath-miR166a	Ogmr1994	miR166a	TCGGACAAGGCTTCATTCCCC	21	3	8
CK1623748	t0177386	aly-miR165a	Ogmr1995	miR165a	TCGGACCAGGCTTCATCCCC	20	2	8
CK2163016	t0174530	crt-miR166b	Ogmr1996	miR166b	TCGGACCAGGCTTCATTCCTTT	22	2	8
#N/A	t0171980	#N/A	Ogmr1997	miR166a	TCGGAGCAGGCTTCATTCCCC	21	#N/A	8
CK1234929	t0163973	ath-miR166a	Ogmr1998	miR166a	TCGGTCCAGGCTTCATTCCCC	21	2	8
CK0931491	t0165054	ppt-miR894	Ogmr1999	miR894	TCGTTTCACGTCGGGTTCACTA	22	3	8
[truncated: 2,563 more rows]

## Sheet: 46 miRNA Exp
	miRNA read(RPTKM)				Target read
Family	CK	P	Target_Acc.	Annotaion	RPTKM-CK	RPTKM-P
miR1507b	4	9	P1_contig_24395	NBS-LRR-like protein	20.803	11.609
miR1510a*		1	P1_contig_7221	hypothetical protein OsI_07084	20.132	50.333
miR1510a*		1	P1_contig_3785	NB-ARC domain containing protein, expressed	15.882	28.954
miR1510a*		1	P1_contig_4126	Cc-nbs-lrr resistance protein	0	17.396
miR1510a*		1	P1_contig_9873	NB-ARC domain containing protein, expressed	0	15.887
miR1510a*		1	P1_contig_4724	NB-ARC domain containing protein, expressed	41.836	107.397
miR1510a*		1	P1_contig_4722	hypothetical protein OsI_07084	8.62	20.203
miR1510a*		1	P1_contig_5277	hypothetical protein OsI_07084	25.88	52.57
miR1510a*		1	P1_contig_4069	hypothetical protein OsI_15587	36.139	32
miR1510a*		1	P1_contig_3695	Cc-nbs-lrr resistance protein	11.716	22.884
miR1510a*		1	P1_contig_8916	hypothetical protein OsI_07084	23.381	40.188
miR1510a*		1	P1_contig_650	hypothetical protein OsI_07084	7.745	3.026
miR1510a*		1	P1_contig_7977	putative disease resistance protein	32.177	25.14
miR1510a*		1	P1_contig_1207	hypothetical protein OsI_15587	59.877	93.561
miR1510a*		1	P1_contig_12822	hypothetical protein OsI_15587	31.619	53.899
miR1510a*		1	P1_contig_15037	NB-ARC domain containing protein, expressed	0	9.023
miR1510a*		1	P1_contig_1613	Disease resistance protein I-2	13.192	27.485
miR1510a*		1	P1_contig_1618	hypothetical protein OsI_07084	0	10.683
miR1510a*		1	P1_contig_16931	hypothetical protein OsI_15587	7.755	21.205
miR1514a	1	1	P1_contig_4069	hypothetical protein OsI_15587	36.139	32
miR1514a	1	1	P1_contig_650	hypothetical protein OsI_07084	7.745	3.026
miR1514a	1	1	P1_contig_6121	hypothetical protein OsI_15587	3.207	7.516
miR1514a	1	1	P1_contig_7005	putative disease resistance RPP13-like protein 1-like	58.853	62.402
miR1514a	1	1	P1_contig_649	OSJNBa0083D01.14	11.953	14.008
miR1514a	1	1	P1_contig_651	putative disease resistance protein I2	0	14.656
miR1514a	1	1	P1_contig_5425	putative disease resistance protein	41.117	48.186
miR1514a	1	1	P1_contig_2555	putative disease resistance protein RGA4-like	24.562	59.969
miR1514a	1	1	P1_contig_11319	putative disease resistance protein RGA3-like	9.052	10.609
miR1514a	1	1	P1_contig_13214	NBS-LRR protein	0	11.922
miR1514a	1	1	P1_contig_1471	putative disease resistance protein RGA4-like	60.904	81.571
miR1514a	1	1	P1_contig_1537	hypothetical protein OsJ_14506	86.176	85.69
miR1514a	1	1	P1_contig_16931	hypothetical protein OsI_15587	7.755	21.205
miR1514a	1	1	P1_contig_1724	hypothetical protein SORBIDRAFT_08g020630	89.801	99.394
miR156b	1		P1_contig_1471	putative disease resistance protein RGA4-like	60.904	81.571
miR156b	6	2	P1_contig_1471	putative disease resistance protein RGA4-like	60.904	81.571
miR156k	1		P1_contig_8916	hypothetical protein OsI_07084	23.381	40.188
miR156k	1		P1_contig_6091	putative disease resistance protein	5.232	17.712
miR156k	1		P1_contig_2107	putative disease resistance protein	8.512	14.964
miR156k	1		P1_contig_12822	hypothetical protein OsI_15587	31.619	53.899
miR156k	67	251	P1_contig_8916	hypothetical protein OsI_07084	23.381	40.188
miR156k	67	251	P1_contig_6091	putative disease resistance protein	5.232	17.712
miR156k	67	251	P1_contig_2107	putative disease resistance protein	8.512	14.964
miR156k	67	251	P1_contig_12822	hypothetical protein OsI_15587	31.619	53.899
miR156k		5	P1_contig_8916	hypothetical protein OsI_07084	23.381	40.188
miR156k		2	P1_contig_8916	hypothetical protein OsI_07084	23.381	40.188
miR156k		5	P1_contig_6091	putative disease resistance protein	5.232	17.712
miR156k		2	P1_contig_6091	putative disease resistance protein	5.232	17.712
miR156k		5	P1_contig_2107	putative disease resistance protein	8.512	14.964
miR156k		2	P1_contig_2107	putative disease resistance protein	8.512	14.964
miR156k		5	P1_contig_12822	hypothetical protein OsI_15587	31.619	53.899
miR156k		2	P1_contig_12822	hypothetical protein OsI_15587	31.619	53.899
miR156k		1	P1_contig_1471	putative disease resistance protein RGA4-like	60.904	81.571
miR157d		1	P1_contig_1471	putative disease resistance protein RGA4-like	60.904	81.571
miR167e*	1		P1_contig_235	uncharacterized protein LOC100279616	7.896	15.423
miR2088a*	1		P1_contig_4069	hypothetical protein OsI_15587	36.139	32
miR2088a*	1		P1_contig_2107	putative disease resistance protein	8.512	14.964
miR2088a*	1		P1_contig_4434	hypothetical protein VITISV_025836	16.544	10.771
miR2088a*	1		P1_contig_1537	hypothetical protein OsJ_14506	86.176	85.69
miR2088a*	1		P1_contig_16931	hypothetical protein OsI_15587	7.755	21.205
miR2088a*	1		P1_contig_19773	putative disease resistance protein At3g14460-like	6.277	0
miR2088b	2		P1_contig_4069	hypothetical protein OsI_15587	36.139	32
miR2088b	2		P1_contig_2107	putative disease resistance protein	8.512	14.964
miR2088b	2		P1_contig_4434	hypothetical protein VITISV_025836	16.544	10.771
miR2088b	2		P1_contig_1537	hypothetical protein OsJ_14506	86.176	85.69
miR2088b	2		P1_contig_16931	hypothetical protein OsI_15587	7.755	21.205
miR2088b	2		P1_contig_19773	putative disease resistance protein At3g14460-like	6.277	0
miR2118		1	P1_contig_28117	nbs-lrr resistance protein	9.129	3.566
miR2275d		1	P1_contig_2107	putative disease resistance protein	8.512	14.964
miR2275d		1	P1_contig_5425	putative disease resistance protein	41.117	48.186
miR2275d		1	P1_contig_12822	hypothetical protein OsI_15587	31.619	53.899
miR2275d		1	P1_contig_13214	NBS-LRR protein	0	11.922
miR2275d		1	P1_contig_14319	putative disease resistance protein I2	0	10.082
miR2275d		1	P1_contig_1537	hypothetical protein OsJ_14506	86.176	85.69
miR472a		1	P1_contig_5583	hypothetical protein VITISV_018147	118.938	203.549
miR482		1	P1_contig_5583	hypothetical protein VITISV_018147	118.938	203.549
miR482a	2		P1_contig_28117	nbs-lrr resistance protein	9.129	3.566
miR482a	2		P1_contig_5583	hypothetical protein VITISV_018147	118.938	203.549
miR5207	1		P1_contig_28117	nbs-lrr resistance protein	9.129	3.566
miR5246		1	P1_contig_9873	NB-ARC domain containing protein, expressed	0	15.887
miR5246		1	P1_contig_5277	hypothetical protein OsI_07084	25.88	52.57
miR5246		1	P1_contig_4069	hypothetical protein OsI_15587	36.139	32
miR5246		1	P1_contig_8916	hypothetical protein OsI_07084	23.381	40.188
miR5246		1	P1_contig_6121	hypothetical protein OsI_15587	3.207	7.516
miR5246		1	P1_contig_7977	putative disease resistance protein	32.177	25.14
miR5246		1	P1_contig_11319	putative disease resistance protein RGA3-like	9.052	10.609
miR5246		1	P1_contig_15081	putative disease resistance RPP13-like protein 1-like	26.66	20.829
miR5246		1	P1_contig_15081	putative disease resistance RPP13-like protein 1-like	26.66	20.829
miR5246		1	P1_contig_1613	Disease resistance protein I-2	13.192	27.485
miR5246		1	P1_contig_1615	NBS-containing resistance-like protein	28.115	15.69
miR5246		1	P1_contig_16931	hypothetical protein OsI_15587	7.755	21.205
miR5246		1	P1_contig_19089	hypothetical protein OsI_07084	0	0
miR5246		1	P1_contig_19089	hypothetical protein OsI_07084	0	0
miR529g	1	1	P1_contig_3695	Cc-nbs-lrr resistance protein	11.716	22.884
miR529g	1	1	P1_contig_7005	putative disease resistance RPP13-like protein 1-like	58.853	62.402
miR529g	1	1	P1_contig_13214	NBS-LRR protein	0	11.922
miR529g	1	1	P1_contig_1613	Disease resistance protein I-2	13.192	27.485
miR529g	1	1	P1_contig_16931	hypothetical protein OsI_15587	7.755	21.205
miR5654		2	P1_contig_4069	hypothetical protein OsI_15587	36.139	32
miR5654		2	P1_contig_6091	putative disease resistance protein	5.232	17.712
miR5654		2	P1_contig_8764	OSJNBa0083D01.14	0	19.871
miR5654		2	P1_contig_2107	putative disease resistance protein	8.512	14.964
miR5654		2	P1_contig_20607	hypothetical protein OsJ_14506	0	6.452
miR5654		2	P1_contig_5425	putative disease resistance protein	41.117	48.186
miR5654		2	P1_contig_4434	hypothetical protein VITISV_025836	16.544	10.771
miR5654		2	P1_contig_5046	uncharacterized protein LOC100279616	26.342	69.973
miR5654		2	P1_contig_235	uncharacterized protein LOC100279616	7.896	15.423
miR5654		2	P1_contig_1471	putative disease resistance protein RGA4-like	60.904	81.571
miR5654		2	P1_contig_1537	hypothetical protein OsJ_14506	86.176	85.69
miR5654		2	P1_contig_19773	putative disease resistance protein At3g14460-like	6.277	0
miR5654		2	P1_contig_19900	OSIGBa0148A10.13	0	3.39

## Sheet: 47 targeted R genes & Exp
Target_Acc.	Lenth	Annotaion	RPKM-CK	RPKM-P
P1_contig_9873	798	NB-ARC domain containing protein, expressed	0	15.887
P1_contig_8916	694	hypothetical protein OsI_07084	23.381	40.188
P1_contig_8764	638	OSJNBa0083D01.14	0	19.871
P1_contig_7977	706	putative disease resistance protein	32.177	25.14
P1_contig_7221	806	hypothetical protein OsI_07084	20.132	50.333
P1_contig_7005	772	putative disease resistance RPP13-like protein 1-like	58.853	62.402
P1_contig_651	692	putative disease resistance protein I2	0	14.656
P1_contig_650	838	hypothetical protein OsI_07084	7.745	3.026
P1_contig_649	543	OSJNBa0083D01.14	11.953	14.008
P1_contig_6121	1012	hypothetical protein OsI_15587	3.207	7.516
P1_contig_6091	1861	putative disease resistance protein	5.232	17.712
P1_contig_5583	573	hypothetical protein VITISV_018147	118.938	203.549
P1_contig_5425	1105	putative disease resistance protein	41.117	48.186
P1_contig_5277	627	hypothetical protein OsI_07084	25.88	52.57
P1_contig_5046	616	uncharacterized protein LOC100279616	26.342	69.973
P1_contig_5026	972	putative disease resistance protein I2	0	15.651
P1_contig_4724	543	NB-ARC domain containing protein, expressed	41.836	107.397
P1_contig_4722	753	hypothetical protein OsI_07084	8.62	20.203
P1_contig_4434	1177	hypothetical protein VITISV_025836	16.544	10.771
P1_contig_4126	583	Cc-nbs-lrr resistance protein	0	17.396
P1_contig_4069	1347	hypothetical protein OsI_15587	36.139	32
P1_contig_3785	613	NB-ARC domain containing protein, expressed	15.882	28.954
P1_contig_3695	554	Cc-nbs-lrr resistance protein	11.716	22.884
P1_contig_28117	711	nbs-lrr resistance protein	9.129	3.566
P1_contig_2555	1057	putative disease resistance protein RGA4-like	24.562	59.969
P1_contig_2524	1400	Disease resistance protein RGA2, putative	18.545	27.166
P1_contig_24395	1092	NBS-LRR-like protein	20.803	11.609
P1_contig_235	822	uncharacterized protein LOC100279616	7.896	15.423
P1_contig_2107	1525	putative disease resistance protein	8.512	14.964
P1_contig_20607	786	hypothetical protein OsJ_14506	0	6.452
P1_contig_19900	748	OSIGBa0148A10.13	0	3.39
P1_contig_19773	517	putative disease resistance protein At3g14460-like	6.277	0
P1_contig_19089	504	hypothetical protein OsI_07084	0	0
P1_contig_1724	1301	hypothetical protein SORBIDRAFT_08g020630	89.801	99.394
P1_contig_16931	837	hypothetical protein OsI_15587	7.755	21.205
P1_contig_1618	712	hypothetical protein OsI_07084	0	10.683
P1_contig_1615	808	NBS-containing resistance-like protein	28.115	15.69
P1_contig_1613	738	Disease resistance protein I-2	13.192	27.485
P1_contig_1537	1657	hypothetical protein OsJ_14506	86.176	85.69
P1_contig_15081	1339	putative disease resistance RPP13-like protein 1-like	26.66	20.829
P1_contig_15037	562	NB-ARC domain containing protein, expressed	0	9.023
P1_contig_1471	746	putative disease resistance protein RGA4-like	60.904	81.571
P1_contig_14319	503	putative disease resistance protein I2	0	10.082
P1_contig_13214	638	NBS-LRR protein	0	11.922
P1_contig_12822	1129	hypothetical protein OsI_15587	31.619	53.899
P1_contig_1207	813	hypothetical protein OsI_15587	59.877	93.561
P1_contig_11319	717	putative disease resistance protein RGA3-like	9.052	10.609

## Sheet: Selected MIR_& Target
miRNA_Acc.	Family	CK	P	#N/A	Target_Acc.	CK	P
Ogmr3574	miR1510	#N/A	1	GTTGTCTTACCCATGCCGCCA	P1_contig_1207	59.877	93.561
Ogmr3574	miR1510	#N/A	1	GTTGTCTTACCCATGCCGCCA	P1_contig_12822	31.619	53.899
Ogmr3574	miR1510	#N/A	1	GTTGTCTTACCCATGCCGCCA	P1_contig_15037	0	9.023
Ogmr3574	miR1510	#N/A	1	GTTGTCTTACCCATGCCGCCA	P1_contig_1613	13.192	27.485
Ogmr3574	miR1510	#N/A	1	GTTGTCTTACCCATGCCGCCA	P1_contig_1618	0	10.683
Ogmr3574	miR1510	#N/A	1	GTTGTCTTACCCATGCCGCCA	P1_contig_16931	7.755	21.205
Ogmr3574	miR1510	#N/A	1	GTTGTCTTACCCATGCCGCCA	P1_contig_3695	11.716	22.884
Ogmr3574	miR1510	#N/A	1	GTTGTCTTACCCATGCCGCCA	P1_contig_4069	36.139	32
Ogmr3574	miR1510	#N/A	1	GTTGTCTTACCCATGCCGCCA	P1_contig_4126	0	17.396
Ogmr3574	miR1510	#N/A	1	GTTGTCTTACCCATGCCGCCA	P1_contig_4722	8.62	20.203
Ogmr3574	miR1510	#N/A	1	GTTGTCTTACCCATGCCGCCA	P1_contig_4724	41.836	107.397
Ogmr3574	miR1510	#N/A	1	GTTGTCTTACCCATGCCGCCA	P1_contig_5277	25.88	52.57
Ogmr3574	miR1510	#N/A	1	GTTGTCTTACCCATGCCGCCA	P1_contig_650	7.745	3.026
Ogmr3574	miR1510	#N/A	1	GTTGTCTTACCCATGCCGCCA	P1_contig_7221	20.132	50.333
Ogmr3574	miR1510	#N/A	1	GTTGTCTTACCCATGCCGCCA	P1_contig_7977	32.177	25.14
Ogmr3574	miR1510	#N/A	1	GTTGTCTTACCCATGCCGCCA	P1_contig_9873	0	15.887
Ogmr3639	miR1514	1	1	TCAATTTTAAAATAGGCAGTA	P1_contig_11319	9.052	10.609
Ogmr3639	miR1514	1	1	TCAATTTTAAAATAGGCAGTA	P1_contig_13214	0	11.922
Ogmr3639	miR1514	1	1	TCAATTTTAAAATAGGCAGTA	P1_contig_1471	60.904	81.571
Ogmr3639	miR1514	1	1	TCAATTTTAAAATAGGCAGTA	P1_contig_1537	86.176	85.69
Ogmr3639	miR1514	1	1	TCAATTTTAAAATAGGCAGTA	P1_contig_16931	7.755	21.205
Ogmr3639	miR1514	1	1	TCAATTTTAAAATAGGCAGTA	P1_contig_1724	89.801	99.394
Ogmr3639	miR1514	1	1	TCAATTTTAAAATAGGCAGTA	P1_contig_2555	24.562	59.969
Ogmr3639	miR1514	1	1	TCAATTTTAAAATAGGCAGTA	P1_contig_4069	36.139	32
Ogmr3639	miR1514	1	1	TCAATTTTAAAATAGGCAGTA	P1_contig_5425	41.117	48.186
Ogmr3639	miR1514	1	1	TCAATTTTAAAATAGGCAGTA	P1_contig_6121	3.207	7.516
Ogmr3639	miR1514	1	1	TCAATTTTAAAATAGGCAGTA	P1_contig_649	11.953	14.008
Ogmr3639	miR1514	1	1	TCAATTTTAAAATAGGCAGTA	P1_contig_650	7.745	3.026
Ogmr3639	miR1514	1	1	TCAATTTTAAAATAGGCAGTA	P1_contig_651	0	14.656
Ogmr3639	miR1514	1	1	TCAATTTTAAAATAGGCAGTA	P1_contig_7005	58.853	62.402
Ogmr1284	miR156k	67	251	TACTGAAGAGGAGCGAGCACA	P1_contig_12822	31.619	53.899
Ogmr1284	miR156k	67	251	TACTGAAGAGGAGCGAGCACA	P1_contig_2107	8.512	14.964
Ogmr1284	miR156k	67	251	TACTGAAGAGGAGCGAGCACA	P1_contig_6091	5.232	17.712
Ogmr1284	miR156k	67	251	TACTGAAGAGGAGCGAGCACA	P1_contig_8916	23.381	40.188
Ogmr1264	miR166c	219	513	GAATGTTGTCTGGCTCGAGGC	P1_contig_5026	0	15.651
Ogmr2607	miR166c	#N/A	2	AAATGTTGTCTGGCTCGAGGC	P1_contig_16931	7.755	21.205
Ogmr703	miR2088	2	#N/A	TCCAATGCAATCTACTGTCTGAC	P1_contig_1537	86.176	85.69
Ogmr703	miR2088	2	#N/A	TCCAATGCAATCTACTGTCTGAC	P1_contig_16931	7.755	21.205
Ogmr703	miR2088	2	#N/A	TCCAATGCAATCTACTGTCTGAC	P1_contig_19773	6.277	0
Ogmr703	miR2088	2	#N/A	TCCAATGCAATCTACTGTCTGAC	P1_contig_2107	8.512	14.964
Ogmr703	miR2088	2	#N/A	TCCAATGCAATCTACTGTCTGAC	P1_contig_235	7.896	15.423
Ogmr703	miR2088	2	#N/A	TCCAATGCAATCTACTGTCTGAC	P1_contig_2524	18.545	27.166
Ogmr703	miR2088	2	#N/A	TCCAATGCAATCTACTGTCTGAC	P1_contig_4069	36.139	32
Ogmr703	miR2088	2	#N/A	TCCAATGCAATCTACTGTCTGAC	P1_contig_4434	16.544	10.771
Ogmr703	miR2088	2	#N/A	TCCAATGCAATCTACTGTCTGAC	P1_contig_6091	5.232	17.712
Ogmr4490	miR2118	#N/A	1	TTGCCGATTCCTCCCATTCCTA	P1_contig_28117	9.129	3.566
Ogmr3867	miR482	#N/A	1	TCTTTCCTACTCCTCCCATTCC	P1_contig_5583	118.938	203.549
Ogmr3183	miR5246	#N/A	1	ATTGAAGACAGCTTTGAAGTG	P1_contig_11319	9.052	10.609
Ogmr3183	miR5246	#N/A	1	ATTGAAGACAGCTTTGAAGTG	P1_contig_15081	26.66	20.829
Ogmr3183	miR5246	#N/A	1	ATTGAAGACAGCTTTGAAGTG	P1_contig_1615	28.115	15.69
Ogmr3183	miR5246	#N/A	1	ATTGAAGACAGCTTTGAAGTG	P1_contig_16931	7.755	21.205
Ogmr3183	miR5246	#N/A	1	ATTGAAGACAGCTTTGAAGTG	P1_contig_19089	0	0
Ogmr3183	miR5246	#N/A	1	ATTGAAGACAGCTTTGAAGTG	P1_contig_4069	36.139	32
Ogmr3183	miR5246	#N/A	1	ATTGAAGACAGCTTTGAAGTG	P1_contig_5277	25.88	52.57
Ogmr3183	miR5246	#N/A	1	ATTGAAGACAGCTTTGAAGTG	P1_contig_6121	3.207	7.516
Ogmr3183	miR5246	#N/A	1	ATTGAAGACAGCTTTGAAGTG	P1_contig_7977	32.177	25.14
Ogmr3183	miR5246	#N/A	1	ATTGAAGACAGCTTTGAAGTG	P1_contig_8916	23.381	40.188
Ogmr3183	miR5246	#N/A	1	ATTGAAGACAGCTTTGAAGTG	P1_contig_9873	0	15.887
Ogmr3247	miR529g	1	1	CGCAGAGAGCAGAGCACATTC	P1_contig_13214	0	11.922
Ogmr3247	miR529g	1	1	CGCAGAGAGCAGAGCACATTC	P1_contig_1613	13.192	27.485
Ogmr3247	miR529g	1	1	CGCAGAGAGCAGAGCACATTC	P1_contig_16931	7.755	21.205
Ogmr3247	miR529g	1	1	CGCAGAGAGCAGAGCACATTC	P1_contig_3695	11.716	22.884
Ogmr2635	miR5654	#N/A	2	ATAAATCCCAATGCTATCCA	P1_contig_1471	60.904	81.571
Ogmr2635	miR5654	#N/A	2	ATAAATCCCAATGCTATCCA	P1_contig_1537	86.176	85.69
Ogmr2635	miR5654	#N/A	2	ATAAATCCCAATGCTATCCA	P1_contig_19773	6.277	0
Ogmr2635	miR5654	#N/A	2	ATAAATCCCAATGCTATCCA	P1_contig_19900	0	3.39
Ogmr2635	miR5654	#N/A	2	ATAAATCCCAATGCTATCCA	P1_contig_20607	0	6.452
Ogmr2635	miR5654	#N/A	2	ATAAATCCCAATGCTATCCA	P1_contig_2107	8.512	14.964
Ogmr2635	miR5654	#N/A	2	ATAAATCCCAATGCTATCCA	P1_contig_235	7.896	15.423
Ogmr2635	miR5654	#N/A	2	ATAAATCCCAATGCTATCCA	P1_contig_4069	36.139	32
Ogmr2635	miR5654	#N/A	2	ATAAATCCCAATGCTATCCA	P1_contig_4434	16.544	10.771
Ogmr2635	miR5654	#N/A	2	ATAAATCCCAATGCTATCCA	P1_contig_5046	26.342	69.973
Ogmr2635	miR5654	#N/A	2	ATAAATCCCAATGCTATCCA	P1_contig_5425	41.117	48.186
Ogmr2635	miR5654	#N/A	2	ATAAATCCCAATGCTATCCA	P1_contig_6091	5.232	17.712
Ogmr2635	miR5654	#N/A	2	ATAAATCCCAATGCTATCCA	P1_contig_8764	0	19.871
Ogmr1203	miR838	1	#N/A	TTTTCTTCTTCTTCTAGGGCACA	P1_contig_20607	0	6.452
Ogmr425	miR857	1	#N/A	CTTTGGTCTGTTGAAGGTGTA	P1_contig_4724	41.836	107.397
Ogmr2817	miR894	#N/A	2	TCTCTTCACGTCGGGTTCACCA	P1_contig_4126	0	17.396
Ogmr2817	miR894	#N/A	2	TCTCTTCACGTCGGGTTCACCA	P1_contig_4722	8.62	20.203

## Sheet: Selected Target
Target	CK	P
P1_contig_9873	0	15.887	miR1510	miR5246
P1_contig_8916	23.381	40.188	miR156k	miR5246
P1_contig_8764	0	19.871	miR5654
P1_contig_7977	32.177	25.14	miR1510	miR5246
P1_contig_7221	20.132	50.333	miR1510
P1_contig_7005	58.853	62.402	miR1514
P1_contig_651	0	14.656	miR1514
P1_contig_650	7.745	3.026	miR1510	miR1514
P1_contig_649	11.953	14.008	miR1514
P1_contig_6121	3.207	7.516	miR1514	miR5246
P1_contig_6091	5.232	17.712	miR156k	miR2088	miR5654
P1_contig_5583	118.938	203.549	miR482
P1_contig_5425	41.117	48.186	miR1514	miR5654
P1_contig_5277	25.88	52.57	miR1510	miR5246
P1_contig_5046	26.342	69.973	miR5654
P1_contig_5026	0	15.651	miR166c
P1_contig_4724	41.836	107.397	miR1510	miR857
P1_contig_4722	8.62	20.203	miR1510	miR894
P1_contig_4434	16.544	10.771	miR2088	miR5654
P1_contig_4126	0	17.396	miR1510
P1_contig_4069	36.139	32	miR1510	miR1514	miR2088	miR5246	miR5654
P1_contig_3695	11.716	22.884	miR1510	miR529g
P1_contig_28117	9.129	3.566	miR2118
P1_contig_2555	24.562	59.969	miR1514
P1_contig_2524	18.545	27.166	miR2088
P1_contig_235	7.896	15.423	miR2088	miR5654
P1_contig_2107	8.512	14.964	miR156k	miR2088	miR5654
P1_contig_20607	0	6.452	miR838
P1_contig_19900	0	3.39	miR5654
P1_contig_19773	6.277	0	miR2088	miR5654
P1_contig_1724	89.801	99.394	miR1514
P1_contig_16931	7.755	21.205	miR1510	miR1514	miR166c	miR2088	miR5246	miR529g
P1_contig_1618	0	10.683	miR1510
P1_contig_1615	28.115	15.69	miR5246
P1_contig_1613	13.192	27.485	miR1510	miR529g
P1_contig_1537	86.176	85.69	miR1514	miR2088	miR5654
P1_contig_15081	26.66	20.829	miR5246
P1_contig_15037	0	9.023	miR1510
P1_contig_1471	60.904	81.571	miR1514	miR5654
P1_contig_13214	0	11.922	miR1514	miR529g
P1_contig_12822	31.619	53.899	miR1510	miR156k
P1_contig_1207	59.877	93.561	miR1510
P1_contig_11319	9.052	10.609	miR1514	miR5246
