# Supplementary material for: Colonisation of Oncidium orchid roots by the endophyte Piriformospora indica restricts Erwinia chrysanthemi infection, stimulates accumulation of NBS-LRR resistance gene transcripts and represses their targeting micro-RNAs in leaves
Source: BMC Plant Biol. 2019 Dec 30;19:601. doi: 10.1186/s12870-019-2105-3 (PMC6937650; doi:10.1186/s12870-019-2105-3)
Supplement: Supplementary file 5 — Additional file 5: Table S3. The primer sequence information. [file 12870_2019_2105_MOESM5_ESM.xlsx]

## Sheet: Sheet1
Primer	Sequence(5'to 3')
Og1945_miR1507a	TCTGCCCTCCATACATCGTCT
Og3574_miR1510a-5p	GTTGTCTTACCCATGCCGCCA
Og1284_miR156j-3P	TACTGAAGAGGAGCGAGCACA
Og1264_miR166c-5P	GAATGTTGTCTGGCTCGAGGC
Og703_miR2088a*	TCCAATGCAATCTACTGTCTGAC
Og4490_miR2118	TTGCCGATTCCTCCCATTCCTA
Og4560_miR472a	TTTTCCCTACTCCACCCATGCC
Og2635_miR5654	ATAAATCCCAATGCTATCCA
Og3867_miR482	TCTTTCCTACTCCTCCCATTCC
Og3183_miR5246	ATTGAAGACAGCTTTGAAGTG
P9873 F3	CATTGATGAGGCAGATGACC
P9873 R108	GGAACGCACCTTGTTTCTC
P7977 F179	TGTCTGAAGAGGAGCCACTTG
P7977 R311	AGAGGAGCGAGCACATTCTC
P7221 F302	ATCTCGCAAATCAGAAGCAG
P7221 R425	AACCACAGCCTAACAAAGTCC
P7005 F9	TCAGATGTGGGTTTGTGTATCC
P7005 R115	GTGAATCAAGTGGCTCCTCA
P5583 F248	CATCCTCATCATCTCAAGTTCC
P5583 R378	CCTCACTCCATCTTCCTCTCTT
P5277 F274	CGAAGCAAGGAGATGGAGTT
P5277 R476	TCAGAAACACAAGCCCACA
P5046 F406	TCCGTTGATGGCAAGTATG
P5046 R530	GTCAAACAACCAATCGTCTCAG
P4724 F77	AGAGACTGAAGAAGGCTGTGC
P4724 R238	GACCGAGGAGTTCATTTGTAGG
P4126 F144	TCCCAACTTGAAGAGACTGGA
P4126 R245	TGCTCCTGCTTTGTGCTATC
P2555 F5	TAGCGGCAAAGGTCATAGG
P2555 R104	TCGCCAGGTTCCACATTT
P1724 F370	GAATGTTTCAGAGTTGTGGGTG
P1724 R449	AGGCTTGGAGCATCAATAGAC
P1471 F263	CAGAGGACACAGGAAGAAGGTA
P1471 R433	AGAACGCTTTATCACCCACA
P12822 F249	TTTATCTGTAGTTGGTCTCGGG
P12822 R342	CTCCGTCGCTCCATCTTTA
P1207 F54	TGTTGTCTCTGCTTACAGCCA
P1207 R148	CATCATCTGCCTCATCAATAGC
P1537 F248	CAAAGGTCATCGGTGGTATTC
P1537 R358	TGGGCAGTAAGTGATTATGGTC
D.dandatii 16S 511F	TAATCGGAATGACTGGGC
D.dandatii 16S 656R	ATTTCACCGCTACACCTGG
PiEF F	CGCAGAATACAAGGAGGCC
PiEF R	CGTATCGTAGCTCGCCTGC
5.8s rRNA F	ACGTCCGCCTGGGCGTCAAGC
5.8s rRNA R	CCACCCCTTATTGTTGGCAGCC
P2767_actin F291	GGAGAAACTTGCTTATGTGGC
P2767_actin R399	CGTAATGACTTGACCATCCG
